# Supplementary material for: Vitrification-enabled enhancement of proton conductivity in hydrogen-bonded organic frameworks
Source: Nat Commun. 2024 May 10;15:3930. doi: 10.1038/s41467-024-48158-8 (PMC11087529; doi:10.1038/s41467-024-48158-8)
Supplement: Supplementary file 3 — Source Data [file 41467_2024_48158_MOESM3_ESM.xlsx]

## Sheet: Fig 2a-b Fig S5
the first heating and cooling cycle		the second cycle
Temperature(°C)	DSC/(mW/mg)	Temperature(°C)	DSC/(mW/mg)
29.2736	-0.15331	30.5245	-0.27207
29.9393	-0.19724	31.5337	-0.27286
30.8636	-0.22969	32.5447	-0.27346
31.9517	-0.24981	33.5566	-0.27389
33.1234	-0.26024	34.568	-0.2741
34.3237	-0.26501	35.5794	-0.27435
35.5199	-0.26574	36.5909	-0.27473
36.6976	-0.26494	37.602	-0.27484
37.8517	-0.26349	38.6131	-0.27519
38.9823	-0.26217	39.6246	-0.27539
40.093	-0.26115	40.6361	-0.27573
41.1882	-0.26064	41.6465	-0.27603
42.2711	-0.26045	42.6561	-0.27619
43.3458	-0.26038	43.6651	-0.27624
44.4137	-0.2605	44.6743	-0.27654
45.4758	-0.26091	45.6839	-0.27702
46.5331	-0.26132	46.6927	-0.27725
47.5864	-0.26195	47.6996	-0.27747
48.6375	-0.26248	48.7067	-0.27792
49.6864	-0.26301	49.7145	-0.27821
50.733	-0.2636	50.7222	-0.2784
51.7776	-0.26418	51.7303	-0.27885
52.8207	-0.2647	52.7383	-0.27905
53.8622	-0.26549	53.7445	-0.27927
54.902	-0.26626	54.7491	-0.27953
55.9404	-0.2669	55.7549	-0.27996
56.9773	-0.26774	56.7615	-0.28014
58.0136	-0.26854	57.7674	-0.28021
59.0488	-0.26918	58.773	-0.28087
60.0816	-0.26989	59.7785	-0.28113
61.1133	-0.27065	60.7843	-0.28145
62.1447	-0.27153	61.7899	-0.28172
63.175	-0.27236	62.7947	-0.2822
64.2044	-0.27338	63.7995	-0.28239
65.2325	-0.2743	64.8043	-0.28273
66.2593	-0.27519	65.808	-0.28296
67.2848	-0.27614	66.8121	-0.28328
68.3093	-0.27749	67.8169	-0.2834
69.3327	-0.27872	68.8203	-0.28391
70.3554	-0.28046	69.8236	-0.28414
71.3773	-0.28216	70.8277	-0.28449
72.3977	-0.28384	71.8319	-0.28486
73.4172	-0.28587	72.8354	-0.28517
74.4367	-0.28813	73.8388	-0.28552
75.4556	-0.2904	74.8428	-0.28589
76.4738	-0.29292	75.8462	-0.28616
77.4913	-0.29568	76.8492	-0.28672
78.5087	-0.29848	77.8523	-0.28722
79.5244	-0.30153	78.8568	-0.28768
80.5391	-0.30415	79.8608	-0.2878
81.554	-0.3075	80.8624	-0.28801
82.5681	-0.31137	81.8654	-0.28871
83.5816	-0.31514	82.8696	-0.28917
84.595	-0.31899	83.8726	-0.28972
85.6073	-0.32273	84.8744	-0.29
86.6185	-0.32633	85.8762	-0.29046
87.63	-0.32919	86.8783	-0.29103
88.6416	-0.33087	87.8803	-0.29128
89.6526	-0.33286	88.8823	-0.29144
90.6622	-0.3345	89.8842	-0.29191
91.6711	-0.33637	90.8861	-0.29199
92.6799	-0.33912	91.8881	-0.29209
93.6892	-0.34281	92.8908	-0.29246
94.6993	-0.34689	93.8933	-0.29229
95.7082	-0.35158	94.8952	-0.29248
96.7157	-0.35701	95.8971	-0.29225
97.7236	-0.3629	96.9	-0.29218
98.7311	-0.36957	97.9024	-0.29187
99.7387	-0.37699	98.9046	-0.29132
100.747	-0.38507	99.9064	-0.29038
101.754	-0.39391	100.908	-0.28953
102.761	-0.40391	101.91	-0.29046
103.767	-0.41406	102.912	-0.29103
104.773	-0.42532	103.914	-0.29128
105.779	-0.43774	104.916	-0.29144
106.784	-0.45113	105.917	-0.29191
107.79	-0.466	106.919	-0.29199
108.796	-0.48193	107.922	-0.29209
109.8	-0.49951	108.924	-0.29246
110.805	-0.51844	109.925	-0.29229
111.811	-0.53946	110.927	-0.29248
112.815	-0.56203	111.93	-0.29225
113.82	-0.58693	112.932	-0.29218
114.824	-0.6144	113.933	-0.29187
115.828	-0.64442	114.934	-0.29132
116.833	-0.67739	115.935	-0.29038
117.836	-0.71359	116.936	-0.29046
118.84	-0.75376	117.938	-0.29103
119.844	-0.79818	118.939	-0.29128
120.847	-0.84704	119.94	-0.29144
121.851	-0.90094	120.941	-0.29191
122.854	-0.96145	121.943	-0.29199
123.858	-1.029	122.945	-0.29209
124.861	-1.10468	123.946	-0.29246
125.865	-1.18868	124.946	-0.29229
126.868	-1.28603	125.947	-0.29248
127.872	-1.39564	126.949	-0.29225
128.875	-1.53925	127.951	-0.29218
129.878	-1.67375	128.952	-0.29187
130.881	-1.81225	129.952	-0.29132
131.883	-1.99684	130.954	-0.29038
132.887	-2.22491	131.955	-0.28953
133.889	-2.47437	132.956	-0.30359
134.891	-2.74584	133.958	-0.30945
135.894	-3.11138	134.958	-0.31612
136.897	-3.56592	135.959	-0.32246
137.892	-3.82293	136.96	-0.32824
138.879	-3.43598	137.961	-0.33347
139.865	-2.50919	138.961	-0.33859
140.863	-1.65801	139.961	-0.34336
141.874	-1.24821	140.962	-0.34757
142.89	-1.06105	141.963	-0.35204
143.904	-0.96391	142.963	-0.3558
144.901	-0.91422	143.963	-0.35939
145.822	-0.86098	144.974	-0.36232
146.313	-0.75913	145.881	-0.34898
146.494	-0.6693	146.37	-0.28232
146.534	-0.59527	146.551	-0.22115
146.603	-0.54548	146.59	-0.18076
146.642	-0.51365	146.655	-0.15828
146.61	-0.49454	146.694	-0.14801
146.543	-0.47605	146.662	-0.14353
146.463	-0.46036	146.594	-0.14217
146.384	-0.44646	146.515	-0.14237
146.31	-0.4314	146.436	-0.14255
146.242	-0.42003	146.362	-0.14289
146.18	-0.40799	146.295	-0.14307
146.124	-0.39724	146.233	-0.14292
146.072	-0.38586	146.177	-0.14249
146.024	-0.37371	146.125	-0.14229
145.979	-0.3644	146.078	-0.14226
145.937	-0.35611	146.035	-0.14184
145.898	-0.34819	145.994	-0.14167
145.861	-0.34069	145.956	-0.14208
145.827	-0.33299	145.92	-0.14141
145.794	-0.32429	145.888	-0.14125
145.763	-0.31572	145.857	-0.14039
145.734	-0.30901	145.827	-0.14026
145.707	-0.30294	145.8	-0.14025
145.681	-0.29564	145.774	-0.14011
145.657	-0.29007	145.749	-0.14002
145.634	-0.28506	145.726	-0.13959
145.612	-0.27892	145.704	-0.13931
145.592	-0.27324	145.683	-0.13867
145.572	-0.26877	145.662	-0.13753
145.553	-0.26497	145.642	-0.13767
145.536	-0.26064	145.623	-0.13628
145.519	-0.25655	145.605	-0.136
145.503	-0.25295	145.587	-0.13568
145.487	-0.24877	145.57	-0.13557
145.472	-0.24525	145.553	-0.13547
145.459	-0.24176	145.537	-0.13554
145.445	-0.23936	145.522	-0.13436
145.432	-0.23627	145.507	-0.13425
145.42	-0.23331	145.494	-0.13409
145.408	-0.2308	145.481	-0.13412
145.397	-0.22759	145.469	-0.13446
145.387	-0.22413	145.457	-0.13385
145.376	-0.22181	145.445	-0.13296
145.366	-0.21942	145.434	-0.13235
145.356	-0.21618	145.424	-0.13203
145.347	-0.21344	145.414	-0.13186
145.338	-0.21079	145.405	-0.13167
145.33	-0.20863	145.396	-0.13153
145.322	-0.20648	145.387	-0.13151
145.314	-0.20444	145.379	-0.13083
145.307	-0.20254	145.37	-0.13045
145.299	-0.20018	145.362	-0.13045
145.293	-0.19854	145.355	-0.1299
145.286	-0.19702	145.347	-0.12986
145.28	-0.19534	145.34	-0.12942
145.274	-0.1937	145.333	-0.12905
145.267	-0.19204	145.325	-0.1284
145.261	-0.19052	145.319	-0.128
145.256	-0.18892	145.312	-0.12766
145.25	-0.18747	145.305	-0.12723
145.245	-0.18613	145.299	-0.12691
145.239	-0.18467	145.293	-0.12703
145.234	-0.18329	145.287	-0.12707
145.228	-0.18195	145.281	-0.12615
145.223	-0.18084	145.275	-0.12595
145.218	-0.1794	145.27	-0.12531
145.213	-0.17834	145.265	-0.12484
145.208	-0.17731	145.26	-0.12492
145.203	-0.17595	145.255	-0.12531
145.197	-0.17493	145.25	-0.12558
145.192	-0.17362	145.245	-0.12568
145.187	-0.17212	145.241	-0.1253
145.181	-0.17108	145.237	-0.12549
145.173	-0.17003	145.232	-0.12558
145.165	-0.16887	145.228	-0.12555
145.156	-0.16713	145.224	-0.12538
145.147	-0.16576	145.22	-0.12528
145.138	-0.16543	145.217	-0.12517
145.129	-0.16497	145.213	-0.12537
145.121	-0.16453	145.21	-0.12497
145.115	-0.16403	145.207	-0.12475
145.11	-0.16371	145.204	-0.12412
145.106	-0.16361	145.201	-0.12382
145.104	-0.16271	145.198	-0.12367
145.103	-0.16149	145.195	-0.12334
145.102	-0.16136	145.192	-0.12289
145.103	-0.16107	145.189	-0.12297
145.103	-0.16045	145.185	-0.12239
145.103	-0.15978	145.182	-0.12173
145.104	-0.15875	145.178	-0.12141
145.106	-0.15819	145.175	-0.12121
145.107	-0.1576	145.172	-0.12113
145.109	-0.15732	145.17	-0.12084
145.111	-0.15663	145.167	-0.1206
145.113	-0.15565	145.166	-0.12035
145.115	-0.15492	145.164	-0.12013
145.117	-0.1541	145.163	-0.11973
145.117	-0.15329	145.163	-0.11884
145.028	-0.13972	145.163	-0.11877
144.703	-0.0807	145.073	-0.10643
144.061	-0.0221	144.748	-0.051
143.164	0.0194	144.106	0.00458
142.103	0.0439	143.206	0.0459
140.953	0.0573	142.144	0.0712
139.755	0.0652	141.001	0.0842
138.525	0.0727	139.834	0.0883
137.279	0.0761	138.679	0.0869
136.048	0.0725	137.549	0.0846
134.857	0.0649	136.443	0.0819
133.718	0.0572	135.354	0.08
132.625	0.0509	134.273	0.0788
131.569	0.0462	133.196	0.0791
130.538	0.0439	132.116	0.0797
129.522	0.0432	131.029	0.0806
128.513	0.0433	129.932	0.0823
127.506	0.0439	128.827	0.0824
126.5	0.0449	127.725	0.0801
125.49	0.0465	126.634	0.0767
124.475	0.0489	125.56	0.0732
123.455	0.0497	124.504	0.07
122.436	0.0496	123.462	0.0673
121.42	0.0499	122.432	0.065
120.406	0.0507	121.407	0.0635
119.391	0.0512	120.383	0.0631
118.374	0.0522	119.357	0.0627
117.357	0.0521	118.333	0.0614
116.342	0.0525	117.315	0.0592
115.323	0.054	116.305	0.0578
114.302	0.0549	115.298	0.0568
113.281	0.0547	114.293	0.0558
112.262	0.0548	113.293	0.0545
111.243	0.0549	112.298	0.0533
110.224	0.055	111.302	0.0531
109.205	0.0553	110.301	0.0536
108.187	0.0553	109.294	0.0545
107.171	0.0549	108.283	0.0542
106.157	0.0549	107.265	0.055
105.146	0.0542	106.244	0.0545
104.138	0.0541	105.221	0.0538
103.129	0.0541	104.2	0.0523
102.12	0.0544	103.183	0.0515
101.111	0.0545	102.166	0.051
100.103	0.0545	101.152	0.0501
99.0951	0.0542	100.139	0.0492
98.0903	0.0538	99.1284	0.0483
97.0883	0.0533	98.1213	0.0471
96.087	0.0536	97.1175	0.0463
95.0831	0.0539	96.1146	0.046
94.0782	0.0539	95.1119	0.0453
93.0743	0.0538	94.1114	0.0443
92.0713	0.0532	93.1133	0.0433
91.0712	0.0532	92.117	0.0431
90.0719	0.0532	91.1204	0.0427
89.0717	0.0532	90.123	0.0422
88.0717	0.053	89.126	0.0418
87.0729	0.053	88.1296	0.0416
86.074	0.0527	87.1324	0.0412
85.0757	0.0528	86.1336	0.0412
84.0769	0.0529	85.1338	0.0409
83.0766	0.0532	84.1323	0.0408
82.0761	0.0532	83.1289	0.0406
81.0753	0.0532	82.124	0.0405
80.0741	0.0532	81.1185	0.0401
79.0734	0.0531	80.1137	0.0397
78.073	0.0529	79.1109	0.0389
77.0729	0.0527	78.1097	0.0385
76.0737	0.0526	77.1093	0.038
75.0757	0.0524	76.1101	0.0378
74.078	0.0525	75.1112	0.0375
73.0802	0.0522	74.1118	0.0373
72.0817	0.0524	73.1128	0.0369
71.0827	0.0526	72.1142	0.0367
70.0829	0.0527	71.1151	0.0367
69.0828	0.0527	70.1164	0.0367
68.0832	0.0525	69.1181	0.0365
67.0831	0.0525	68.1183	0.0364
66.0826	0.0522	67.1178	0.0362
65.0816	0.0517	66.1179	0.0355
64.081	0.0516	65.1175	0.035
63.0822	0.0517	64.1175	0.0349
62.0826	0.0521	63.1175	0.0351
61.0817	0.0522	62.1168	0.0351
60.0819	0.0522	61.1162	0.0352
59.0838	0.0521	60.1158	0.035
58.0866	0.0521	59.115	0.0346
57.0883	0.052	58.1145	0.0344
56.0889	0.0518	57.1137	0.0344
55.0896	0.0516	56.1126	0.0342
54.0906	0.0518	55.1125	0.0341
53.091	0.0518	54.1123	0.0338
52.0915	0.0515	53.1119	0.0336
51.0926	0.0513	52.1116	0.0335
50.0932	0.0513	51.1114	0.0334
49.093	0.0513	50.1108	0.0333
48.0942	0.0513	49.1091	0.0332
47.0962	0.0511	48.1079	0.0329
46.0979	0.0511	47.1072	0.0325
45.1	0.051	46.1066	0.0322
44.1033	0.0509	45.1079	0.0321
43.1059	0.0508	44.1099	0.0317
42.1066	0.0509	43.1125	0.0311
41.1065	0.0513	42.1167	0.0308
40.1054	0.0514	41.1211	0.0308
39.1038	0.0513	40.1259	0.0307
38.1026	0.0511	39.1292	0.0309
37.1021	0.051	38.1304	0.0309
36.1021	0.0508	37.131	0.0309
35.1033	0.0506	36.131	0.0309
34.1054	0.0504	35.1304	0.0306
33.1073	0.0504	34.1298	0.0305
32.1098	0.0501	33.1303	0.0303
31.1126	0.0502	32.1313	0.0304
30.1154	0.0503	31.132	0.0303
29.1178	0.0503	30.1329	0.0299
28.1203	0.0503	29.1343	0.0298
27.1217	0.0502	28.136	0.0297
26.1231	0.0502	27.1381	0.0296
25.1251	0.0501	26.1408	0.0294
24.1273	0.0499	25.1432	0.0291
23.1293	0.0499	24.1459	0.0291
22.1311	0.0497	23.149	0.0289
21.1339	0.0493	22.1509	0.0287
20.1377	0.0491	21.1518	0.0284
19.1411	0.0486	20.1533	0.0279
18.1438	0.0483	19.1565	0.0274
17.1462	0.0476	18.161	0.0269
16.1487	0.0468	17.1645	0.0262
15.1517	0.0457	16.1666	0.0255
14.1543	0.0443	15.1701	0.0244
13.1569	0.0429	14.1728	0.0233
12.1597	0.041	13.1738	0.0221
11.1614	0.0389	12.1747	0.0203
10.1621	0.0365	11.1748	0.0186
9.16369	0.0341	10.1746	0.0166
8.1662	0.031	9.17356	0.0142
7.16898	0.028	8.17207	0.012
6.17236	0.0249	7.17163	0.00944
5.17574	0.0216	6.17129	0.00718
4.17818	0.0186	5.17158	0.00466
3.18049	0.0153	4.17213	0.00195
2.18326	0.0123	3.17345	-0.000217
1.18619	0.00868	2.17571	-0.0027
0.18964	0.00585	1.1777	-0.00489
-0.80738	0.00322	0.18066	-0.00714
-1.80464	0.000169	-0.81551	-0.0087
-2.80198	-0.00238	-1.8116	-0.0105
-3.79954	-0.00459	-2.80795	-0.012
-4.79719	-0.00702	-3.80616	-0.0133
-5.79459	-0.00932	-4.80511	-0.0149
-6.79203	-0.0112	-5.80312	-0.0161
-7.78938	-0.013	-6.80162	-0.0173
-8.78628	-0.0149	-7.79891	-0.0183
-9.78151	-0.0162	-8.79625	-0.0192
-10.7425	-0.0225	-9.79047	-0.0201
-11.3978	-0.0558	-10.7567	-0.0251
-11.704	-0.0919	-11.4459	-0.0537
-11.789	-0.11402	-11.7863	-0.0872
-11.884	-0.12313	-11.891	-0.10911
-11.9482	-0.12454	-11.9919	-0.1187
-11.9128	-0.12133	-12.0669	-0.11993
-11.8143	-0.11752	-12.0359	-0.11694
-11.6851	-0.11392	-11.9351	-0.1126
-11.5481	-0.11084	-11.798	-0.10811
-11.4163	-0.10877	-11.6493	-0.1047
-11.2969	-0.10732	-11.5045	-0.10242
-11.1917	-0.1067	-11.3723	-0.1009
-11.1004	-0.10615	-11.2555	-0.0998
-11.0216	-0.10592	-11.1546	-0.0994
-10.9532	-0.10576	-11.0679	-0.0992
-10.8934	-0.10572	-10.9935	-0.0992
-10.8406	-0.10575	-10.9292	-0.0991
-10.7934	-0.10588	-10.8729	-0.0993
-10.7505	-0.10585	-10.8232	-0.0994
-10.7113	-0.10596	-10.7783	-0.0996
-10.6751	-0.10607	-10.7378	-0.0993
-10.6415	-0.10619	-10.7007	-0.0994
-10.61	-0.10629	-10.6664	-0.0998
-10.5802	-0.10635	-10.6344	-0.0997
-10.5521	-0.10639	-10.6045	-0.0997
-10.5254	-0.10659	-10.5764	-0.0999
-10.4999	-0.10666	-10.55	-0.0999
-10.4757	-0.10673	-10.5249	-0.0999
-10.4526	-0.10677	-10.5012	-0.10028
-10.4302	-0.10681	-10.4786	-0.1003
-10.409	-0.1068	-10.4569	-0.10048
-10.3891	-0.10678	-10.4364	-0.10051
-10.3702	-0.10686	-10.4165	-0.10043
-10.3527	-0.10673	-10.3982	-0.10059
-10.3366	-0.10685	-10.3804	-0.10049
-10.3216	-0.10694	-10.3635	-0.1004
-10.3079	-0.10681	-10.3476	-0.10066
-10.2949	-0.10672	-10.332	-0.10053
-10.2828	-0.10683	-10.317	-0.10069
-10.2715	-0.10697	-10.3028	-0.10083
-10.2607	-0.10717	-10.2893	-0.10099
-10.2502	-0.10728	-10.2763	-0.10085
-10.2399	-0.10735	-10.2634	-0.10092
-10.2298	-0.10725	-10.2509	-0.1011
-10.2197	-0.10734	-10.2387	-0.10102
-10.2097	-0.10749	-10.2273	-0.10106
-10.2001	-0.10766	-10.2164	-0.10123
-10.1906	-0.10753	-10.2061	-0.10143
-10.1813	-0.10765	-10.1962	-0.10116
-10.1721	-0.10745	-10.187	-0.10119
-10.1638	-0.10756	-10.1784	-0.10108
-10.1557	-0.1075	-10.1705	-0.101
-10.1479	-0.10757	-10.1631	-0.10093
-10.141	-0.10727	-10.1561	-0.10111
-10.1346	-0.10734	-10.1495	-0.10126
-10.1282	-0.10759	-10.1434	-0.10128
-10.1223	-0.10739	-10.1377	-0.10135
-10.1169	-0.10782	-10.1325	-0.10143
-10.1116	-0.10776	-10.1274	-0.10144
-10.1065	-0.10785	-10.1226	-0.10123
-10.1016	-0.10773	-10.118	-0.10121
-10.0965	-0.10769	-10.1135	-0.10132
-10.0918	-0.10779	-10.1092	-0.10131
-10.0874	-0.10773	-10.1054	-0.10148
-10.0833	-0.10768	-10.1017	-0.10141
-10.0792	-0.1077	-10.0979	-0.10169
-10.0757	-0.10768	-10.0942	-0.10163
-10.0723	-0.10755	-10.0907	-0.10149
-10.0694	-0.10763	-10.0874	-0.10171
-10.0671	-0.10752	-10.0844	-0.1017
-10.0647	-0.10757	-10.0815	-0.10165
-10.0626	-0.10752	-10.0785	-0.10186
-10.0603	-0.10756	-10.0756	-0.10176
-10.0581	-0.1076	-10.0726	-0.10166
-10.0558	-0.10776	-10.0698	-0.10183
-10.0533	-0.10813	-10.0672	-0.10197
-10.0504	-0.10784	-10.0642	-0.10173
-10.0476	-0.10794	-10.0614	-0.10175
-10.0446	-0.10796	-10.0583	-0.10185
-10.0418	-0.10796	-10.0559	-0.10175
-10.0393	-0.10773	-10.0536	-0.10173
-10.0371	-0.10761	-10.0516	-0.10186
-10.0351	-0.10778	-10.0496	-0.10168
-10.0338	-0.10758	-10.0479	-0.10186
-10.0326	-0.10748	-10.0462	-0.10171
-10.0313	-0.10772	-10.0443	-0.10195
-10.0302	-0.10773	-10.0428	-0.10196
-10.0295	-0.10777	-10.0412	-0.10205
-10.0285	-0.1078	-10.0396	-0.10197
-10.0278	-0.10776	-10.0378	-0.10203
-10.0272	-0.10748	-10.0361	-0.10202
-10.0263	-0.10752	-10.0348	-0.10187
-10.025	-0.10773	-10.0334	-0.10182
-10.0243	-0.10755	-10.0321	-0.10183
-10.0233	-0.10788	-10.0311	-0.10186
-10.0225	-0.10812	-10.0301	-0.10177
-10.0211	-0.10795	-10.0291	-0.10181
-10.0197	-0.10785	-10.0285	-0.10181
-10.0185	-0.10792	-10.0281	-0.10189
-9.86602	-0.13084	-10.0281	-0.1018
-9.44906	-0.17488	-9.88479	-0.12309
-8.74949	-0.19883	-9.48047	-0.16518
-7.8498	-0.20815	-8.79374	-0.18759
-6.8297	-0.20942	-7.90185	-0.19525
-5.74838	-0.20757	-6.88415	-0.19512
-4.64479	-0.20555	-5.80367	-0.192
-3.54061	-0.20451	-4.69939	-0.18863
-2.44538	-0.20405	-3.5928	-0.18626
-1.36219	-0.20497	-2.49428	-0.18492
-0.29188	-0.20683	-1.40814	-0.18453
0.76812	-0.2097	-0.33426	-0.18525
1.82071	-0.21355	0.72884	-0.18677
2.86664	-0.2179	1.78313	-0.18856
3.90785	-0.22373	2.83055	-0.19091
4.94602	-0.22965	3.87324	-0.19352
5.98134	-0.23641	4.912	-0.19646
7.01363	-0.24329	5.94791	-0.2004
8.0439	-0.24983	6.98107	-0.20461
9.0737	-0.2556	8.01264	-0.20962
10.1021	-0.26076	9.04274	-0.21466
11.1294	-0.26543	10.0713	-0.22022
12.1562	-0.2697	11.0995	-0.22532
13.1831	-0.27338	12.1266	-0.23015
14.2081	-0.27664	13.1524	-0.23414
15.2316	-0.27983	14.1776	-0.23734
16.2565	-0.28203	15.2033	-0.2397
17.2803	-0.28263	16.228	-0.24139
18.3031	-0.28226	17.2506	-0.24221
19.326	-0.28032	18.2735	-0.24217
20.3475	-0.27762	19.2959	-0.2412
21.3685	-0.2754	20.3179	-0.24015
22.3888	-0.27411	21.3392	-0.23911
23.4085	-0.27334	22.3596	-0.23859
24.4289	-0.27291	23.38	-0.23814
25.4476	-0.27285	24.3988	-0.23806
26.4653	-0.27272	25.4171	-0.23818
27.4822	-0.27294	26.4351	-0.23855
28.4988	-0.27309	27.4519	-0.23859
29.5158	-0.27325	28.4691	-0.2388

## Sheet: Fig 2c
	HOF-SXU-8	HOF-g
2θ(degree)	Intensity (a.u.)	Intensity (a.u.)
5	0	338.889
5.02	0	294.445
5.04	0	327.778
5.06	0	355.555
5.08	0	283.333
5.1	0	261.111
5.12	0	250
5.14	0	177.778
5.16	0	288.889
5.18	0	305.555
5.2	0	294.445
5.22	0	238.889
5.24	0	266.667
5.26	0	283.333
5.28	0	333.333
5.3	0	222.222
5.32	0	222.222
5.34	0	300
5.36	0	227.778
5.38	0	255.555
5.4	0	255.555
5.42	0	322.222
5.44	0	355.555
5.46	0	344.445
5.48	0	300
5.5	0	305.555
5.52	0	288.889
5.54	0	255.555
5.56	0	316.667
5.58	0	205.555
5.6	0	288.889
5.62	0	227.778
5.64	0	200
5.66	0	250
5.68	0	261.111
5.7	0	255.555
5.72	0	250
5.74	0	350
5.76	0	311.111
5.78	0	261.111
5.8	0	272.222
5.82	0	255.555
5.84	0	300
5.86	4.41195e-08	305.555
5.88	4.53687e-08	216.667
5.9	4.66717e-08	338.889
5.92	4.80316e-08	238.889
5.94	4.94518e-08	266.667
5.96	5.09359e-08	272.222
5.98	5.24878e-08	222.222
6	5.41116e-08	238.889
6.02	5.5812e-08	250
6.04	5.75938e-08	283.333
6.06	5.94622e-08	250
6.08	6.14229e-08	250
6.1	6.34822e-08	250
6.12	6.56468e-08	205.555
6.14	6.7924e-08	172.222
6.16	7.03216e-08	272.222
6.18	7.28484e-08	266.667
6.2	7.55137e-08	211.111
6.22	7.8328e-08	233.333
6.24	8.13024e-08	227.778
6.26	8.44494e-08	222.222
6.28	8.77825e-08	188.889
6.3	9.13168e-08	200
6.32	9.50687e-08	300
6.34	9.90565e-08	177.778
6.36	1.033e-07	200
6.38	1.07822e-07	238.889
6.4	1.12648e-07	233.333
6.42	1.17804e-07	238.889
6.44	1.23323e-07	272.222
6.46	1.29238e-07	211.111
6.48	1.35588e-07	211.111
6.5	1.42417e-07	255.555
6.52	1.49775e-07	277.778
6.54	1.57718e-07	244.445
6.56	1.66308e-07	277.778
6.58	1.75619e-07	227.778
6.6	1.85733e-07	155.555
6.62	1.96744e-07	216.667
6.64	2.08763e-07	194.445
6.66	2.21915e-07	233.333
6.68	2.36347e-07	238.889
6.7	2.52231e-07	311.111
6.72	2.69768e-07	216.667
6.74	2.89194e-07	277.778
6.76	3.1079e-07	227.778
6.78	3.3489e-07	288.889
6.8	3.61897e-07	188.889
6.82	3.92294e-07	161.111
6.84	4.26672e-07	200
6.86	4.65754e-07	244.445
6.88	5.10435e-07	227.778
6.9	5.61832e-07	227.778
6.92	6.21351e-07	155.555
6.94	6.90788e-07	238.889
6.96	7.72458e-07	222.222
6.98	8.69384e-07	272.222
7	9.85577e-07	177.778
7.02	1.12644e-06	227.778
7.04	1.29939e-06	155.555
7.06	1.51481e-06	222.222
7.08	1.78753e-06	255.555
7.1	2.1394e-06	161.111
7.12	2.60388e-06	188.889
7.14	3.23559e-06	205.555
7.16	4.1331e-06	205.555
7.18	5.49033e-06	172.222
7.2	7.6886e-06	200
7.22	1.13937e-05	216.667
7.24	1.75274e-05	144.445
7.26	2.68286e-05	250
7.28	3.80672e-05	216.667
7.3	4.4405e-05	200
7.32	3.90168e-05	183.333
7.34	2.78406e-05	194.445
7.36	1.82507e-05	272.222
7.38	1.18445e-05	244.445
7.4	7.95565e-06	227.778
7.42	5.65065e-06	177.778
7.44	4.23532e-06	172.222
7.46	3.30547e-06	255.555
7.48	2.68501e-06	222.222
7.5	2.20867e-06	211.111
7.52	1.84891e-06	211.111
7.54	1.57086e-06	205.555
7.56	1.35184e-06	188.889
7.58	1.17648e-06	200
7.6	1.03408e-06	166.667
7.62	9.16981e-07	216.667
7.64	8.19642e-07	166.667
7.66	7.37941e-07	222.222
7.68	6.68779e-07	238.889
7.7	6.09789e-07	183.333
7.72	5.59138e-07	222.222
7.74	5.15394e-07	155.555
7.76	4.77419e-07	155.555
7.78	4.44308e-07	188.889
7.8	4.15328e-07	194.445
7.82	3.89885e-07	177.778
7.84	3.67493e-07	138.889
7.86	3.47751e-07	150
7.88	3.30327e-07	183.333
7.9	3.14947e-07	200
7.92	3.01378e-07	161.111
7.94	2.89431e-07	233.333
7.96	2.78942e-07	205.555
7.98	2.69777e-07	150
8	2.61824e-07	177.778
8.02	2.54989e-07	216.667
8.04	2.49196e-07	194.445
8.06	2.44381e-07	177.778
8.08	2.40496e-07	205.555
8.1	2.37504e-07	161.111
8.12	2.35378e-07	161.111
8.14	2.34102e-07	177.778
8.16	2.33672e-07	161.111
8.18	2.34092e-07	122.222
8.2	2.35376e-07	155.555
8.22	2.37552e-07	216.667
8.24	2.40657e-07	194.445
8.26	2.44741e-07	205.555
8.28	2.4987e-07	172.222
8.3	2.56125e-07	111.111
8.32	2.63606e-07	216.667
8.34	2.72435e-07	183.333
8.36	7.6338e-07	183.333
8.38	7.89e-07	172.222
8.4	8.17105e-07	188.889
8.42	8.47993e-07	222.222
8.44	8.82026e-07	144.445
8.46	9.19643e-07	255.555
8.48	9.61376e-07	177.778
8.5	1.00788e-06	161.111
8.52	1.05997e-06	188.889
8.54	1.11866e-06	150
8.56	1.18524e-06	172.222
8.58	1.26137e-06	200
8.6	1.34917e-06	194.445
8.62	1.4515e-06	166.667
8.64	1.57212e-06	172.222
8.66	1.71622e-06	172.222
8.68	1.891e-06	244.445
8.7	2.10674e-06	127.778
8.72	2.37848e-06	100
8.74	2.72915e-06	211.111
8.76	3.15299e-06	227.778
8.78	3.80394e-06	177.778
8.8	4.76857e-06	111.111
8.82	6.30472e-06	194.445
8.84	8.86639e-06	266.667
8.86	1.30919e-05	155.555
8.88	1.95212e-05	116.667
8.9	2.7426e-05	205.555
8.92	3.22518e-05	188.889
8.94	2.89377e-05	166.667
8.96	2.12434e-05	161.111
8.98	1.45086e-05	166.667
9	1.0003e-05	177.778
9.02	7.29475e-06	161.111
9.04	5.72912e-06	116.667
9.06	4.8113e-06	216.667
9.08	4.25074e-06	238.889
9.1	3.89871e-06	194.445
9.12	3.68071e-06	138.889
9.14	3.55667e-06	138.889
9.16	3.50304e-06	161.111
9.18	3.50527e-06	227.778
9.2	3.55429e-06	227.778
9.22	3.64468e-06	200
9.24	3.77361e-06	155.555
9.26	3.94022e-06	127.778
9.28	4.14526e-06	161.111
9.3	4.39092e-06	133.333
9.32	4.68084e-06	138.889
9.34	5.0202e-06	166.667
9.36	5.41592e-06	177.778
9.38	5.87702e-06	166.667
9.4	6.41511e-06	227.778
9.42	7.04515e-06	200
9.44	7.78642e-06	200
9.46	8.66404e-06	172.222
9.48	9.711e-06	216.667
9.5	1.09712e-05	205.555
9.52	1.25041e-05	183.333
9.54	1.43911e-05	183.333
9.56	1.67466e-05	144.445
9.58	1.97347e-05	138.889
9.6	2.35967e-05	155.555
9.62	2.87033e-05	233.333
9.64	3.56622e-05	150
9.66	4.55742e-05	161.111
9.68	6.06102e-05	233.333
9.7	8.50275e-05	227.778
9.72	0.000126207	172.222
9.74	0.000194239	138.889
9.76	0.000296836	122.222
9.78	0.000418908	150
9.8	0.000483419	216.667
9.82	0.000420144	177.778
9.84	0.000298146	138.889
9.86	0.000195163	161.111
9.88	0.000126766	116.667
9.9	8.53385e-05	177.778
9.92	6.07732e-05	122.222
9.94	4.56527e-05	138.889
9.96	3.56894e-05	194.445
9.98	2.86956e-05	161.111
10	2.35624e-05	177.778
10.02	1.96784e-05	166.667
10.04	1.6671e-05	161.111
10.06	1.42974e-05	161.111
10.08	1.2393e-05	238.889
10.1	0.01794	116.667
10.12	0.01844	155.555
10.14	0.01897	166.667
10.16	0.01953	161.111
10.18	0.02011	150
10.2	0.02071	250
10.22	0.02134	233.333
10.24	0.022	144.445
10.26	0.02269	161.111
10.28	0.02342	172.222
10.3	0.02418	161.111
10.32	0.02498	172.222
10.34	0.02582	138.889
10.36	0.0267	227.778
10.38	0.02763	188.889
10.4	0.02861	155.555
10.42	0.02964	194.445
10.44	0.03073	211.111
10.46	0.03187	194.445
10.48	0.03309	111.111
10.5	0.03437	183.333
10.52	0.03573	200
10.54	0.03718	216.667
10.56	0.03871	183.333
10.58	0.04524	233.333
10.6	0.04711	177.778
10.62	0.0491	116.667
10.64	0.05122	183.333
10.66	0.05348	133.333
10.68	0.0559	200
10.7	0.05849	127.778
10.72	0.06126	188.889
10.74	0.06424	233.333
10.76	1.04644	166.667
10.78	1.07703	211.111
10.8	1.10904	144.445
10.82	1.14256	216.667
10.84	1.1777	183.333
10.86	1.21458	216.667
10.88	1.25332	183.333
10.9	1.29406	155.555
10.92	1.33696	122.222
10.94	1.38219	150
10.96	1.42994	183.333
10.98	1.48043	161.111
11	1.5339	144.445
11.02	1.59063	144.445
11.04	1.65094	194.445
11.06	1.7152	155.555
11.08	1.78382	127.778
11.1	1.85731	150
11.12	1.93625	188.889
11.14	2.02133	172.222
11.16	2.11341	116.667
11.18	2.21351	144.445
11.2	2.32291	150
11.22	2.44322	150
11.24	2.57651	150
11.26	2.72548	205.555
11.28	2.89373	183.333
11.3	3.08619	172.222
11.32	3.30977	194.445
11.34	3.57452	194.445
11.36	3.89563	150
11.38	4.29795	211.111
11.4	4.82643	216.667
11.42	5.56947	211.111
11.44	6.6982	200
11.46	8.50244	211.111
11.48	11.3637	177.778
11.5	15.5295	155.555
11.52	20.2452	200
11.54	22.3949	216.667
11.56	19.8558	211.111
11.58	15.5999	233.333
11.6	12.2403	205.555
11.62	10.1864	216.667
11.64	9.12684	227.778
11.66	8.69788	194.445
11.68	8.64412	216.667
11.7	8.82467	264.445
11.72	9.1732	272.222
11.74	9.66197	172.222
11.76	10.2825	316.667
11.78	11.0374	222.222
11.8	11.9376	266.667
11.82	13.0018	245.555
11.84	14.2568	245.555
11.86	15.7396	244.445
11.88	17.5002	257.778
11.9	19.6067	244.445
11.92	22.1558	233.333
11.94	25.2885	227.778
11.96	29.2141	261.111
11.98	34.2315	238.889
12	40.7279	194.445
12.02	49.0896	200
12.04	59.39	194.445
12.06	71.5967	194.445
12.08	87.5591	172.222
12.1	111.405	155.555
12.12	149.75	183.333
12.14	214.321	150
12.16	323.678	183.333
12.18	499.377	183.333
12.2	745.427	177.778
12.22	979.897	200
12.24	1000	211.111
12.26	782.376	194.445
12.28	529.585	188.889
12.3	343.184	194.445
12.32	225.491	194.445
12.34	155.414	238.889
12.36	113.435	144.445
12.38	86.8536	200
12.4	68.8105	188.889
12.42	55.8669	133.333
12.44	46.2272	150
12.46	38.8546	161.111
12.48	33.0959	172.222
12.5	28.5168	155.555
12.52	24.8186	205.555
12.54	21.7908	211.111
12.56	19.2817	94.4447
12.58	17.1801	227.778
12.6	15.4026	172.222
12.62	13.8862	188.889
12.64	12.5824	211.111
12.66	11.4555	138.889
12.68	10.4715	233.333
12.7	9.60879	255.555
12.72	8.84826	233.333
12.74	8.17444	233.333
12.76	7.57466	227.778
12.78	7.03849	205.555
12.8	6.55725	155.555
12.82	6.12371	283.333
12.84	5.73178	300
12.86	5.3763	211.111
12.88	5.05291	155.555
12.9	4.75785	244.445
12.92	4.77142	183.333
12.94	4.53174	177.778
12.96	4.31236	161.111
12.98	4.1112	194.445
13	3.90914	150
13.02	3.73973	166.667
13.04	3.58378	250
13.06	3.44009	111.111
13.08	3.30758	150
13.1	3.18532	183.333
13.12	3.07248	138.889
13.14	2.96833	188.889
13.16	2.95201	172.222
13.18	2.86557	122.222
13.2	2.78617	188.889
13.22	2.71338	155.555
13.24	2.6468	238.889
13.26	2.58608	211.111
13.28	2.53094	194.445
13.3	2.48111	250
13.32	2.43636	238.889
13.34	2.39653	183.333
13.36	2.36144	172.222
13.38	2.33099	194.445
13.4	2.30507	194.445
13.42	2.28364	155.555
13.44	2.26665	250
13.46	2.25412	200
13.48	2.24606	261.111
13.5	2.24255	172.222
13.52	2.23881	177.778
13.54	2.24485	138.889
13.56	2.25583	211.111
13.58	2.27198	155.555
13.6	2.29355	216.667
13.62	2.32088	227.778
13.64	2.35434	200
13.66	2.3944	244.445
13.68	2.44158	177.778
13.7	2.49653	211.111
13.72	1.60348	177.778
13.74	1.7015	227.778
13.76	1.80898	233.333
13.78	1.92723	227.778
13.8	2.05778	177.778
13.82	2.20246	222.222
13.84	2.3635	194.445
13.86	2.5436	94.4447
13.88	2.74612	227.778
13.9	2.97527	150
13.92	3.2365	144.445
13.94	3.5371	188.889
13.96	3.88751	205.555
13.98	4.30407	161.111
14	4.81379	244.445
14.02	5.45958	227.778
14.04	6.29988	183.333
14.06	7.38942	144.445
14.08	8.69738	194.445
14.1	9.93618	250
14.12	10.8208	194.445
14.14	11.6899	188.889
14.16	12.9886	227.778
14.18	14.9272	244.445
14.2	17.6728	244.445
14.22	21.4972	294.445
14.24	26.92	238.889
14.26	34.9884	227.778
14.28	47.8133	200
14.3	69.258	188.889
14.32	105.109	244.445
14.34	161.24	222.222
14.36	235.316	227.778
14.38	293.656	272.222
14.4	279.625	250
14.42	209.912	266.667
14.44	141.549	205.555
14.46	94.1973	161.111
14.48	65.6887	183.333
14.5	49.9928	233.333
14.52	42.4399	200
14.54	40.7971	222.222
14.56	44.9092	183.333
14.58	55.7071	261.111
14.6	73.1258	211.111
14.62	90.3911	250
14.64	90.8337	233.333
14.66	72.0194	188.889
14.68	50.5353	222.222
14.7	34.4176	172.222
14.72	24.0637	172.222
14.74	17.7309	188.889
14.76	13.7981	272.222
14.78	11.2041	194.445
14.8	9.37074	200
14.82	8.00434	183.333
14.84	6.94908	194.445
14.86	6.11336	272.222
14.88	5.43839	200
14.9	4.88432	233.333
14.92	4.42323	216.667
14.94	4.03504	183.333
14.96	3.70497	188.889
14.98	3.42194	194.445
15	3.1775	211.111
15.02	2.9651	244.445
15.04	2.7796	216.667
15.06	2.61692	155.555
15.08	2.47377	216.667
15.1	2.34752	238.889
15.12	2.23598	238.889
15.14	2.13737	244.445
15.16	2.05024	266.667
15.18	1.97335	300
15.2	1.9057	205.555
15.22	1.84644	266.667
15.24	1.79488	272.222
15.26	1.75044	227.778
15.28	1.71266	266.667
15.3	1.68117	200
15.32	1.65566	333.333
15.34	1.63593	250
15.36	1.62184	222.222
15.38	1.61331	294.445
15.4	1.61034	322.222
15.42	1.61297	300
15.44	1.62134	272.222
15.46	1.63565	277.778
15.48	1.65618	205.555
15.5	1.6833	211.111
15.52	1.71748	261.111
15.54	1.75929	155.555
15.56	1.80741	194.445
15.58	1.86685	233.333
15.6	1.93658	194.445
15.62	2.01786	266.667
15.64	2.11227	177.778
15.66	2.22169	227.778
15.68	2.34847	200
15.7	2.49546	222.222
15.72	3.00293	233.333
15.74	3.21137	233.333
15.76	3.45395	261.111
15.78	3.73777	238.889
15.8	4.07193	216.667
15.82	4.46827	250
15.84	4.94238	261.111
15.86	5.23428	216.667
15.88	5.94139	250
15.9	6.81444	227.778
15.92	7.90901	300
15.94	9.30577	205.555
15.96	11.1255	200
15.98	13.5588	211.111
16	16.9323	272.222
16.02	21.8663	266.667
16.04	29.5992	216.667
16.06	42.4522	227.778
16.08	64.0761	261.111
16.1	98.6194	233.333
16.12	146.443	211.111
16.14	190.792	261.111
16.16	192.348	255.555
16.18	149.338	277.778
16.2	101.369	255.555
16.22	66.0959	222.222
16.24	43.9319	227.778
16.26	30.7707	283.333
16.28	22.8978	211.111
16.3	17.9207	300
16.32	14.5547	344.445
16.34	12.156	277.778
16.36	10.3877	205.555
16.38	9.0544	316.667
16.4	8.03304	205.555
16.42	7.24176	294.445
16.44	6.62449	266.667
16.46	6.51245	238.889
16.48	6.14701	311.111
16.5	5.86836	255.555
16.52	5.66173	216.667
16.54	5.51631	216.667
16.56	5.42427	255.555
16.58	5.38005	227.778
16.6	5.37989	183.333
16.62	5.42153	288.889
16.64	5.50402	227.778
16.66	5.6276	255.555
16.68	5.79371	200
16.7	6.00502	250
16.72	6.26554	244.445
16.74	6.58087	205.555
16.76	6.95852	205.555
16.78	7.40838	222.222
16.8	7.9434	211.111
16.82	8.58058	183.333
16.84	9.34233	227.778
16.86	10.2585	233.333
16.88	11.3694	233.333
16.9	12.7304	133.333
16.92	14.4187	222.222
16.94	16.5445	205.555
16.96	19.2697	238.889
16.98	22.8402	250
17	27.655	205.555
17.02	34.4253	205.555
17.04	44.5425	283.333
17.06	60.7549	194.445
17.08	87.9371	277.778
17.1	133.029	294.445
17.12	202.148	255.555
17.14	288.443	233.333
17.16	344.075	216.667
17.18	311.139	250
17.2	227.039	200
17.22	151.945	227.778
17.24	101.272	283.333
17.26	70.6265	266.667
17.28	52.8173	205.555
17.3	42.335	172.222
17.32	35.9284	194.445
17.34	31.9441	222.222
17.36	29.5794	227.778
17.38	28.4384	227.778
17.4	28.3355	250
17.42	29.2234	211.111
17.44	31.1749	261.111
17.46	34.4021	261.111
17.48	39.3284	344.445
17.5	46.7806	261.111
17.52	58.4346	294.445
17.54	78.0294	305.555
17.56	110.531	311.111
17.58	164.311	266.667
17.6	245.585	288.889
17.62	342.988	311.111
17.64	396.325	238.889
17.66	349.353	277.778
17.68	255.256	316.667
17.7	176.377	322.222
17.72	125.84	366.667
17.74	98.2204	277.778
17.76	86.4087	311.111
17.78	86.2658	250
17.8	97.8084	266.667
17.82	125.164	255.555
17.84	175.284	183.333
17.86	253.071	288.889
17.88	343.958	300
17.9	384.879	272.222
17.92	328.214	200
17.94	232.819	216.667
17.96	154.587	211.111
17.98	102.988	216.667
18	71.6551	194.445
18.02	52.8759	205.555
18.04	41.1219	150
18.06	33.2361	200
18.08	27.611	222.222
18.1	23.4251	255.555
18.12	20.2193	250
18.14	17.7108	250
18.16	15.7136	205.555
18.18	14.1005	200
18.2	12.7822	244.445
18.22	11.7344	216.667
18.24	10.8319	272.222
18.26	10.0785	250
18.28	9.44791	188.889
18.3	8.92017	166.667
18.32	8.47997	238.889
18.34	8.11553	277.778
18.36	7.81781	266.667
18.38	7.57998	211.111
18.4	7.39698	250
18.42	7.26526	216.667
18.44	7.18259	161.111
18.46	7.14794	194.445
18.48	7.16148	311.111
18.5	7.22453	177.778
18.52	7.33971	233.333
18.54	7.51104	227.778
18.56	7.74421	227.778
18.58	8.04692	183.333
18.6	8.42937	177.778
18.62	8.90495	250
18.64	9.17	238.889
18.66	9.89871	166.667
18.68	10.7917	222.222
18.7	11.8904	194.445
18.72	13.2508	244.445
18.74	14.9509	244.445
18.76	17.1004	155.555
18.78	19.8576	200
18.8	23.5998	266.667
18.82	28.4128	177.778
18.84	35.0469	261.111
18.86	44.6378	233.333
18.88	59.4452	250
18.9	83.8211	244.445
18.92	124.987	238.889
18.94	192.074	200
18.96	289.737	316.667
18.98	394.673	261.111
19	427.438	227.778
19.02	350.748	311.111
19.04	242.622	294.445
19.06	158.307	294.445
19.08	103.928	288.889
19.1	70.9919	272.222
19.12	51.6549	350
19.14	39.6179	416.667
19.16	31.612	361.111
19.18	25.9909	316.667
19.2	21.9201	325.555
19.22	18.9488	338.889
19.24	16.8383	350
19.26	15.505	338.889
19.28	14.9966	316.667
19.3	15.4382	333.333
19.32	16.8363	288.889
19.34	18.4358	355.555
19.36	17.8528	266.667
19.38	15.2843	250
19.4	12.3285	344.445
19.42	10.1135	311.111
19.44	8.70578	383.333
19.46	7.90565	366.667
19.48	7.52892	294.445
19.5	7.47337	327.778
19.52	7.72388	400
19.54	8.45476	383.333
19.56	9.68623	372.222
19.58	11.9451	366.667
19.6	15.9412	177.778
19.62	22.5292	266.667
19.64	31.9744	283.333
19.66	41.4165	277.778
19.68	42.9561	200
19.7	34.7314	222.222
19.72	24.6109	244.445
19.74	17.0237	266.667
19.76	12.2149	277.778
19.78	9.37015	250
19.8	7.70411	327.778
19.82	6.69767	283.333
19.84	6.06951	261.111
19.86	5.68085	194.445
19.88	5.46282	250
19.9	5.37989	294.445
19.92	5.41462	294.445
19.94	5.56169	272.222
19.96	5.82572	244.445
19.98	6.38344	255.555
20	6.94097	261.111
20.02	7.69793	238.889
20.04	8.71875	361.111
20.06	10.1043	305.555
20.08	12.0203	272.222
20.1	14.7647	238.889
20.12	18.9225	288.889
20.14	25.6508	172.222
20.16	37.0039	294.445
20.18	55.9068	272.222
20.2	84.937	300
20.22	121.204	305.555
20.24	144.534	261.111
20.26	130.507	255.555
20.28	94.8943	294.445
20.3	63.0662	227.778
20.32	41.5204	244.445
20.34	28.4	316.667
20.36	20.6704	261.111
20.38	16.0048	350
20.4	13.0293	322.222
20.42	11.0459	372.222
20.44	9.7224	311.111
20.46	8.5044	283.333
20.48	8.21289	394.445
20.5	8.51687	316.667
20.52	9.5777	288.889
20.54	11.4654	416.667
20.56	13.6015	305.555
20.58	14.1167	205.555
20.6	12.1722	344.445
20.62	9.58422	250
20.64	7.61127	216.667
20.66	6.38572	333.333
20.68	5.71955	355.555
20.7	5.41846	305.555
20.72	5.35462	366.667
20.74	5.46524	316.667
20.76	5.73126	444.445
20.78	6.16115	427.778
20.8	6.78548	488.889
20.82	7.66065	444.445
20.84	8.87341	394.445
20.86	10.6147	372.222
20.88	13.2063	311.111
20.9	17.3128	366.667
20.92	24.1718	355.555
20.94	35.7002	333.333
20.96	54.0056	216.667
20.98	79.0146	255.555
21	101.109	322.222
21.02	100.136	322.222
21.04	77.3715	444.445
21.06	52.9883	238.889
21.08	35.5392	355.555
21.1	24.7595	300
21.12	18.5224	438.889
21.14	14.9711	272.222
21.16	12.8998	383.333
21.18	11.7787	250
21.2	11.2877	311.111
21.22	11.3103	366.667
21.24	11.8229	261.111
21.26	12.8747	311.111
21.28	14.602	327.778
21.3	17.2863	272.222
21.32	21.5051	250
21.34	28.4345	277.778
21.36	40.2447	188.889
21.38	60.2157	255.555
21.4	91.7353	266.667
21.42	133.722	272.222
21.44	167.549	294.445
21.46	160.443	194.445
21.48	120.475	294.445
21.5	80.5431	377.778
21.52	52.4414	294.445
21.54	35.0086	238.889
21.56	24.6508	255.555
21.58	18.3742	227.778
21.6	14.3252	288.889
21.62	11.5288	283.333
21.64	9.49573	227.778
21.66	7.96536	305.555
21.68	6.97726	255.555
21.7	6.05154	300
21.72	5.1749	211.111
21.74	4.62569	261.111
21.76	4.13461	250
21.78	3.72637	238.889
21.8	3.38366	283.333
21.82	3.09348	283.333
21.84	2.84594	316.667
21.86	2.63339	266.667
21.88	2.44988	316.667
21.9	2.29069	294.445
21.92	2.15203	277.778
21.94	2.03085	255.555
21.96	1.92474	283.333
21.98	1.83177	300
22	1.75027	227.778
22.02	1.67864	333.333
22.04	1.60589	266.667
22.06	1.55062	255.555
22.08	1.50251	227.778
22.1	1.46098	322.222
22.12	1.42546	294.445
22.14	1.39545	250
22.16	1.37056	361.111
22.18	1.35047	288.889
22.2	1.33493	277.778
22.22	1.32374	294.445
22.24	1.31677	200
22.26	1.31394	172.222
22.28	1.31519	261.111
22.3	1.32052	227.778
22.32	1.32999	238.889
22.34	1.34367	294.445
22.36	1.36206	188.889
22.38	1.38464	355.555
22.4	1.41199	233.333
22.42	1.44442	316.667
22.44	1.48227	288.889
22.46	1.52598	316.667
22.48	1.82658	305.555
22.5	1.79607	355.555
22.52	1.87063	288.889
22.54	1.954	294.445
22.56	2.04724	316.667
22.58	2.1516	277.778
22.6	2.26858	283.333
22.62	2.39996	288.889
22.64	2.54789	272.222
22.66	2.71497	300
22.68	2.90435	266.667
22.7	3.37363	255.555
22.72	3.62729	283.333
22.74	3.9182	294.445
22.76	4.8934	294.445
22.78	5.30158	294.445
22.8	5.7773	294.445
22.82	6.33676	322.222
22.84	7.00137	333.333
22.86	7.79994	350
22.88	8.77192	316.667
22.9	9.97245	300
22.92	11.3194	283.333
22.94	13.2551	288.889
22.96	15.7922	344.445
22.98	19.2243	322.222
23	24.0851	344.445
23.02	31.4222	344.445
23.04	43.2532	338.889
23.06	62.9818	333.333
23.08	95.1083	333.333
23.1	142.65	272.222
23.12	197.049	288.889
23.14	223.75	300
23.16	202.44	372.222
23.18	164.524	327.778
23.2	127.935	300
23.22	92.5911	338.889
23.24	64.3306	333.333
23.26	45.3513	388.889
23.28	33.419	377.778
23.3	25.9648	372.222
23.32	21.1777	338.889
23.34	17.9635	361.111
23.36	15.7147	311.111
23.38	14.1004	311.111
23.4	12.9315	344.445
23.42	12.0911	305.555
23.44	11.5036	338.889
23.46	11.1179	355.555
23.48	10.9	394.445
23.5	10.8271	300
23.52	10.8854	288.889
23.54	11.1272	405.555
23.56	11.4332	344.445
23.58	11.8653	372.222
23.6	12.4325	316.667
23.62	13.1499	377.778
23.64	14.0398	355.555
23.66	15.1342	344.445
23.68	16.4778	361.111
23.7	18.134	344.445
23.72	20.1935	333.333
23.74	22.7867	372.222
23.76	26.1034	366.667
23.78	30.4237	383.333
23.8	36.1877	333.333
23.82	44.2499	377.778
23.84	56.4512	355.555
23.86	76.1741	344.445
23.88	108.506	344.445
23.9	159.071	350
23.92	226.891	350
23.94	285.925	394.445
23.96	284.954	383.333
23.98	231.529	372.222
24	177.887	400
24.02	145.554	450
24.04	135.444	388.889
24.06	145.949	411.111
24.08	179.184	355.555
24.1	242.579	366.667
24.12	346.062	261.111
24.14	487.226	294.445
24.16	629.379	344.445
24.18	741.452	277.778
24.2	790.482	311.111
24.22	696.491	355.555
24.24	512.541	261.111
24.26	345.777	272.222
24.28	229.882	261.111
24.3	157.606	361.111
24.32	113.944	294.445
24.34	86.9214	322.222
24.36	69.2156	322.222
24.38	56.9293	294.445
24.4	48.0668	327.778
24.42	41.5589	305.555
24.44	36.7995	277.778
24.46	33.4618	261.111
24.48	31.454	266.667
24.5	30.9681	372.222
24.52	32.5721	266.667
24.54	37.2065	377.778
24.56	45.8004	355.555
24.58	57.6371	244.445
24.6	65.9251	322.222
24.62	61.3253	322.222
24.64	47.7745	277.778
24.66	35.0359	311.111
24.68	26.2013	377.778
24.7	20.6824	338.889
24.72	17.3611	333.333
24.74	15.3496	344.445
24.76	14.1194	361.111
24.78	13.4118	344.445
24.8	13.124	383.333
24.82	13.2465	377.778
24.84	13.8564	388.889
24.86	15.1672	350
24.88	17.6418	327.778
24.9	22.1253	327.778
24.92	29.8353	305.555
24.94	41.8569	305.555
24.96	57.1559	301.333
24.98	67.0802	305.555
25	61.4217	366.667
25.02	47.0296	322.222
25.04	33.8843	344.445
25.06	25.164	333.333
25.08	20.1298	361.111
25.1	17.5446	322.222
25.12	16.483	250
25.14	16.4472	344.445
25.16	17.2688	311.111
25.18	19.0153	283.333
25.2	22.0052	283.333
25.22	26.9844	283.333
25.24	35.4748	322.222
25.26	50.126	327.778
25.28	74.5207	300
25.3	111.235	283.333
25.32	154.181	366.667
25.34	175.017	383.333
25.36	150.634	283.333
25.38	107.182	288.889
25.4	71.1494	261.111
25.42	47.3542	300
25.44	32.7156	311.111
25.46	24.1657	311.111
25.48	18.8802	322.222
25.5	15.3831	300
25.52	12.9229	266.667
25.54	11.118	244.445
25.56	9.75677	294.445
25.58	8.70976	288.889
25.6	7.89252	272.222
25.62	7.03797	277.778
25.64	6.5336	272.222
25.66	6.13322	288.889
25.68	5.23514	372.222
25.7	5.00228	316.667
25.72	4.79465	305.555
25.74	4.66838	233.333
25.76	4.58495	255.555
25.78	4.54011	233.333
25.8	4.5309	238.889
25.82	4.55551	250
25.84	4.61306	216.667
25.86	4.70354	244.445
25.88	4.82776	300
25.9	4.98739	250
25.92	5.18498	266.667
25.94	5.42406	333.333
25.96	5.84709	316.667
25.98	6.1885	255.555
26	6.59007	272.222
26.02	7.06167	294.445
26.04	7.61589	333.333
26.06	8.2688	211.111
26.08	8.99145	288.889
26.1	9.91164	233.333
26.12	11.0139	250
26.14	12.3459	300
26.16	13.9725	255.555
26.18	15.9833	266.667
26.2	18.5056	222.222
26.22	21.7246	316.667
26.24	25.9228	272.222
26.26	31.5606	294.445
26.28	39.4549	244.445
26.3	51.1259	272.222
26.32	69.3218	277.778
26.34	98.5164	288.889
26.36	144.735	300
26.38	212.089	255.555
26.4	291.301	311.111
26.42	362.943	388.889
26.44	425.715	305.555
26.46	444.024	266.667
26.48	371.357	277.778
26.5	261.661	266.667
26.52	172.792	294.445
26.54	114.437	277.778
26.56	78.8569	305.555
26.58	57.4676	294.445
26.6	44.1372	294.445
26.62	35.1866	327.778
26.64	28.8447	272.222
26.66	24.1675	316.667
26.68	20.6255	308.445
26.7	17.8925	280.445
26.72	15.7548	324.22
26.74	14.0676	338.889
26.76	12.7312	301.555
26.78	11.6762	300
26.8	10.6894	350
26.82	10.0757	333.333
26.84	9.64791	388.889
26.86	9.40281	350
26.88	9.35282	338.889
26.9	9.53318	305.555
26.92	10.0207	277.778
26.94	10.9781	383.333
26.96	12.7364	338.889
26.98	15.888	322.222
27	21.2708	255.555
27.02	29.6149	288.889
27.04	40.0339	277.778
27.06	46.6337	261.111
27.08	42.6845	283.333
27.1	32.6466	250
27.12	23.8617	194.445
27.14	18.1322	300
27.16	14.9354	261.111
27.18	13.4426	305.555
27.2	13.0515	205.555
27.22	13.4634	300
27.24	14.6267	277.778
27.26	16.7039	266.667
27.28	20.1516	294.445
27.3	25.9547	288.889
27.32	35.9431	200
27.34	52.8541	255.555
27.36	79.4177	233.333
27.38	114.289	322.222
27.4	140.978	288.889
27.42	133.029	288.889
27.44	99.5068	300
27.46	67.0809	266.667
27.48	44.5307	316.667
27.5	30.6433	366.667
27.52	22.4484	300
27.54	17.7088	338.889
27.56	14.5916	288.889
27.58	12.5011	211.111
27.6	11.0527	300
27.62	10.0432	183.333
27.64	9.35597	244.445
27.66	8.92015	277.778
27.68	8.7407	261.111
27.7	8.70293	211.111
27.72	8.8464	283.333
27.74	9.17954	222.222
27.76	9.72666	277.778
27.78	10.532	305.555
27.8	11.6683	222.222
27.82	13.2532	211.111
27.84	15.4877	222.222
27.86	18.7438	200
27.88	23.6236	222.222
27.9	31.7815	261.111
27.92	44.9939	161.111
27.94	66.8888	283.333
27.96	98.6104	233.333
27.98	133.096	244.445
28	147.774	238.889
28.02	136.02	200
28.04	120.939	250
28.06	109.719	211.111
28.08	91.3241	200
28.1	67.1043	205.555
28.12	46.9131	227.778
28.14	33.2738	283.333
28.16	24.768	200
28.18	19.5871	200
28.2	16.3894	238.889
28.22	14.3689	283.333
28.24	13.1265	216.667
28.26	12.401	300
28.28	12.1191	166.667
28.3	12.2499	250
28.32	12.8179	250
28.34	13.9098	200
28.36	15.697	266.667
28.38	18.489	311.111
28.4	22.8372	211.111
28.42	29.7093	250
28.44	40.9561	238.889
28.46	59.6692	277.778
28.48	88.6809	255.555
28.5	124.516	261.111
28.52	146.425	211.111
28.54	130.993	233.333
28.56	95.4236	194.445
28.58	64.2165	277.778
28.6	43.2728	222.222
28.62	30.6194	205.555
28.64	23.2506	233.333
28.66	18.8939	211.111
28.68	16.2193	272.222
28.7	14.5526	211.111
28.72	13.5674	261.111
28.74	13.1028	227.778
28.76	13.0851	283.333
28.78	13.4983	266.667
28.8	14.3771	222.222
28.82	15.8149	222.222
28.84	17.9914	238.889
28.86	21.2463	261.111
28.88	26.1221	216.667
28.9	34.2432	216.667
28.92	47.9492	272.222
28.94	70.9387	266.667
28.96	106.947	250
28.98	154.381	227.778
29	191.584	222.222
29.02	182.962	222.222
29.04	140.203	200
29.06	99.9477	255.555
29.08	75.2767	261.111
29.1	65.6275	211.111
29.12	66.6787	177.778
29.14	69.7201	200
29.16	63.2856	244.445
29.18	48.7883	250
29.2	35.1972	272.222
29.22	25.6108	227.778
29.24	19.5215	238.889
29.26	15.7928	205.555
29.28	13.5048	227.778
29.3	12.0977	255.555
29.32	11.2932	266.667
29.34	10.9897	288.889
29.36	11.2254	238.889
29.38	12.1483	227.778
29.4	14.1416	222.222
29.42	17.8117	283.333
29.44	23.8028	244.445
29.46	31.845	211.111
29.48	39.6861	227.778
29.5	43.4134	200
29.52	39.9114	150
29.54	31.2853	183.333
29.56	23.456	244.445
29.58	18.5595	261.111
29.6	16.5093	211.111
29.62	16.9797	222.222
29.64	19.9305	216.667
29.66	25.3211	244.445
29.68	31.6679	250
29.7	34.0914	227.778
29.72	29.9024	194.445
29.74	23.7674	283.333
29.76	19.3643	222.222
29.78	17.269	205.555
29.8	17.1881	294.445
29.82	18.9896	172.222
29.84	23.0171	155.555
29.86	30.5617	283.333
29.88	43.7068	250
29.9	65.0425	194.445
29.92	94.9303	216.667
29.94	123.235	222.222
29.96	126.682	172.222
29.98	104.864	216.667
30	80.5734	227.778
30.02	60.6896	205.555
30.04	43.555	172.222
30.06	30.4535	244.445
30.08	21.6882	166.667
30.1	16.0777	211.111
30.12	12.462	133.333
30.14	10.0505	283.333
30.16	8.36521	211.111
30.18	7.13696	233.333
30.2	6.21627	216.667
30.22	5.5171	216.667
30.24	4.98824	227.778
30.26	4.60149	222.222
30.28	4.34972	244.445
30.3	4.25205	255.555
30.32	4.3607	222.222
30.34	4.75611	261.111
30.36	5.50111	277.778
30.38	6.46002	227.778
30.4	6.94903	188.889
30.42	6.33262	216.667
30.44	5.21604	177.778
30.46	4.3058	261.111
30.48	3.58191	250
30.5	3.36619	300
30.52	3.44043	211.111
30.54	3.83684	233.333
30.56	4.64605	311.111
30.58	5.95567	216.667
30.6	7.57027	233.333
30.62	8.4683	327.778
30.64	7.76335	227.778
30.66	6.32472	238.889
30.68	5.20657	183.333
30.7	4.66322	222.222
30.72	4.67749	283.333
30.74	5.26883	255.555
30.76	6.58745	150
30.78	8.89112	155.555
30.8	12.3167	288.889
30.82	16.0815	194.445
30.84	17.9565	205.555
30.86	17.5597	183.333
30.88	16.5316	255.555
30.9	14.4695	255.555
30.92	11.3075	238.889
30.94	8.42516	238.889
30.96	6.48759	227.778
30.98	5.37428	177.778
31	4.81589	216.667
31.02	4.68461	150
31.04	4.87241	244.445
31.06	5.39928	244.445
31.08	6.38666	200
31.1	8.04739	172.222
31.12	10.6463	266.667
31.14	14.0932	216.667
31.16	17.3622	261.111
31.18	19.1772	194.445
31.2	21.0834	266.667
31.22	25.9135	255.555
31.24	35.1014	188.889
31.26	47.4606	155.555
31.28	57.4652	183.333
31.3	59.3513	222.222
31.32	50.6218	222.222
31.34	36.4744	238.889
31.36	24.3992	127.778
31.38	16.2915	216.667
31.4	11.3318	183.333
31.42	8.34355	233.333
31.44	6.38689	211.111
31.46	5.19163	200
31.48	4.35606	294.445
31.5	3.74629	283.333
31.52	3.25584	272.222
31.54	2.81235	238.889
31.56	2.45942	238.889
31.58	2.18702	250
31.6	1.99405	250
31.62	1.8323	205.555
31.64	1.7068	272.222
31.66	1.61009	183.333
31.68	1.53743	238.889
31.7	1.4859	177.778
31.72	1.45385	211.111
31.74	1.44071	216.667
31.76	1.44698	211.111
31.78	1.47432	250
31.8	1.53671	205.555
31.82	1.61831	183.333
31.84	1.73898	205.555
31.86	1.91138	183.333
31.88	2.17301	166.667
31.9	2.56905	183.333
31.92	3.1679	200
31.94	4.03977	188.889
31.96	5.17355	211.111
31.98	6.35505	155.555
32	7.6194	205.555
32.02	9.76204	250
32.04	13.5718	227.778
32.06	19.0324	166.667
32.08	23.763	194.445
32.1	23.1502	166.667
32.12	17.7679	161.111
32.14	12.1871	205.555
32.16	8.22201	122.222
32.18	5.76679	233.333
32.2	4.32867	211.111
32.22	3.48588	166.667
32.24	2.97423	155.555
32.26	2.65479	216.667
32.28	2.45954	244.445
32.3	2.35464	244.445
32.32	2.31167	194.445
32.34	2.34663	183.333
32.36	2.43968	227.778
32.38	2.61579	300
32.4	2.88288	188.889
32.42	3.27128	166.667
32.44	3.83773	233.333
32.46	4.68923	166.667
32.48	6.04519	216.667
32.5	8.30816	233.333
32.52	12.0925	200
32.54	18.0543	183.333
32.56	26.0823	166.667
32.58	32.9205	266.667
32.6	32.5302	211.111
32.62	26.0579	150
32.64	18.9938	155.555
32.66	13.5483	116.667
32.68	10.0161	166.667
32.7	8.05532	138.889
32.72	7.19913	183.333
32.74	7.18363	177.778
32.76	7.98251	155.555
32.78	9.80813	222.222
32.8	12.9451	205.555
32.82	17.0728	200
32.84	20.1669	155.555
32.86	19.8361	211.111
32.88	18.0401	188.889
32.9	17.9865	172.222
32.92	21.0548	166.667
32.94	27.39	183.333
32.96	34.8508	144.445
32.98	37.5697	188.889
33	33.9168	216.667
33.02	29.886	200
33.04	28.1268	133.333
33.06	25.7647	222.222
33.08	20.5702	177.778
33.1	14.9998	188.889
33.12	10.9428	172.222
33.14	8.50777	127.778
33.16	7.3752	133.333
33.18	7.32832	211.111
33.2	8.32993	133.333
33.22	10.3382	150
33.24	12.6408	155.555
33.26	13.1521	177.778
33.28	10.8944	161.111
33.3	7.92699	188.889
33.32	5.6298	188.889
33.34	4.13996	194.445
33.36	3.24622	194.445
33.38	2.73278	127.778
33.4	2.45304	205.555
33.42	2.3068	177.778
33.44	2.17512	211.111
33.46	1.97239	155.555
33.48	1.74863	155.555
33.5	1.56941	244.445
33.52	1.44412	166.667
33.54	1.36187	105.555
33.56	1.31067	177.778
33.58	1.26036	150
33.6	1.24977	222.222
33.62	1.25438	138.889
33.64	1.27341	144.445
33.66	1.3317	177.778
33.68	1.3818	116.667
33.7	1.4496	172.222
33.72	1.59101	122.222
33.74	1.70642	211.111
33.76	1.8545	127.778
33.78	2.05944	166.667
33.8	2.31661	177.778
33.82	2.66797	188.889
33.84	3.1518	200
33.86	3.83269	166.667
33.88	4.5983	188.889
33.9	5.32525	194.445
33.92	6.05247	194.445
33.94	7.15043	183.333
33.96	9.05771	172.222
33.98	12.3994	161.111
34	18.1778	150
34.02	27.6591	183.333
34.04	41.4614	166.667
34.06	56.1618	133.333
34.08	60.5416	211.111
34.1	49.5726	150
34.12	34.3515	216.667
34.14	22.5403	177.778
34.16	14.9403	200
34.18	10.397	144.445
34.2	7.70192	194.445
34.22	6.02887	227.778
34.24	4.91962	200
34.26	4.14725	233.333
34.28	3.58605	166.667
34.3	3.17308	205.555
34.32	2.85324	166.667
34.34	2.6287	172.222
34.36	2.46742	200
34.38	2.35792	144.445
34.4	2.29296	194.445
34.42	2.28939	177.778
34.44	2.30485	161.111
34.46	2.33232	166.667
34.48	2.4344	211.111
34.5	2.58966	227.778
34.52	2.79492	227.778
34.54	3.10484	183.333
34.56	3.53754	172.222
34.58	4.15521	177.778
34.6	5.07868	138.889
34.62	6.54883	127.778
34.64	9.00562	216.667
34.66	13.108	183.333
34.68	19.5254	177.778
34.7	27.9955	183.333
34.72	34.6805	172.222
34.74	33.1461	138.889
34.76	25.2618	161.111
34.78	17.5253	172.222
34.8	12.1816	133.333
34.82	8.97229	150
34.84	7.19233	144.445
34.86	6.2635	133.333
34.88	5.83849	116.667
34.9	5.74868	138.889
34.92	5.93202	205.555
34.94	6.38718	166.667
34.96	7.16731	144.445
34.98	8.40371	150
35	10.3644	144.445
35.02	13.5345	216.667
35.04	18.6658	155.555
35.06	26.6505	188.889
35.08	37.6682	122.222
35.1	49.1107	200
35.12	57.9833	211.111
35.14	65.9876	144.445
35.16	69.1197	150
35.18	60.7102	111.111
35.2	48.2038	100
35.22	40.0374	188.889
35.24	37.0825	116.667
35.26	36.4602	194.445
35.28	37.2204	133.333
35.3	41.0531	172.222
35.32	45.4336	105.555
35.34	42.8471	188.889
35.36	33.0695	166.667
35.38	23.08	222.222
35.4	15.8822	166.667
35.42	11.2949	183.333
35.44	8.48289	188.889
35.46	6.72688	138.889
35.48	5.56912	238.889
35.5	4.76287	144.445
35.52	4.18299	200
35.54	3.70591	127.778
35.56	3.41686	127.778
35.58	3.23493	133.333
35.6	3.16551	216.667
35.62	3.23647	188.889
35.64	3.50379	155.555
35.66	4.08154	166.667
35.68	4.9589	161.111
35.7	6.00247	150
35.72	6.56	183.333
35.74	6.22003	177.778
35.76	5.71582	200
35.78	5.72434	200
35.8	6.57851	155.555
35.82	8.61126	155.555
35.84	12.2375	166.667
35.86	17.3735	216.667
35.88	22.1469	200
35.9	22.2132	172.222
35.92	17.3955	150
35.94	12.0168	127.778
35.96	8.09272	166.667
35.98	5.62193	166.667
36	4.15079	138.889
36.02	3.26636	122.222
36.04	2.70844	155.555
36.06	2.337	150
36.08	2.083	200
36.1	1.91265	133.333
36.12	1.81115	188.889
36.14	1.77866	172.222
36.16	1.83263	188.889
36.18	2.01002	188.889
36.2	2.32703	116.667
36.22	2.86477	155.555
36.24	3.42518	161.111
36.26	3.53162	205.555
36.28	3.04385	161.111
36.3	2.4346	211.111
36.32	1.98469	200
36.34	1.71477	200
36.36	1.57708	150
36.38	1.52516	177.778
36.4	1.56258	233.333
36.42	1.60995	138.889
36.44	1.6961	177.778
36.46	1.8243	155.555
36.48	2.00376	194.445
36.5	2.25169	144.445
36.52	2.59921	172.222
36.54	3.10328	200
36.56	3.84133	188.889
36.58	5.05647	161.111
36.6	6.91499	172.222
36.62	9.62128	144.445
36.64	13.1815	227.778
36.66	17.3186	166.667
36.68	22.157	183.333
36.7	25.6574	211.111
36.72	24.1641	138.889
36.74	18.6687	144.445
36.76	13.0931	183.333
36.78	9.13922	161.111
36.8	6.73664	177.778
36.82	5.34916	183.333
36.84	4.62793	150
36.86	4.28947	172.222
36.88	4.208	144.445
36.9	4.35411	161.111
36.92	4.70587	183.333
36.94	5.33704	161.111
36.96	6.37359	122.222
36.98	8.03884	144.445
37	10.6695	155.555
37.02	14.5959	150
37.04	19.9704	166.667
37.06	27.1333	133.333
37.08	35.3275	177.778
37.1	39.5247	144.445
37.12	35.9618	211.111
37.14	30.1521	127.778
37.16	27.161	150
37.18	27.1218	155.555
37.2	27.7335	161.111
37.22	28.9683	94.4447
37.24	33.1743	183.333
37.26	39.7399	244.445
37.28	42.2677	205.555
37.3	35.6923	172.222
37.32	25.6176	138.889
37.34	17.4744	150
37.36	12.1383	177.778
37.38	8.93216	133.333
37.4	7.13783	194.445
37.42	6.20777	161.111
37.44	5.82337	122.222
37.46	5.68577	94.4447
37.48	5.29078	150
37.5	4.5858	122.222
37.52	3.98604	133.333
37.54	3.51287	172.222
37.56	3.22754	133.333
37.58	3.08631	138.889
37.6	3.05348	177.778
37.62	3.11067	150
37.64	3.25597	155.555
37.66	3.50203	155.555
37.68	3.87765	150
37.7	4.4648	233.333
37.72	5.29959	122.222
37.74	6.58122	100
37.76	8.61295	172.222
37.78	11.8762	122.222
37.8	17.1046	216.667
37.82	24.8292	172.222
37.84	33.5205	155.555
37.86	37.1304	133.333
37.88	32.0233	172.222
37.9	24.1708	188.889
37.92	18.5558	222.222
37.94	16.2288	116.667
37.96	17.1195	188.889
37.98	21.018	188.889
38	26.9089	144.445
38.02	30.7629	166.667
38.04	27.8595	172.222
38.06	21.0596	227.778
38.08	15.1064	105.555
38.1	11.2385	177.778
38.12	9.1552	166.667
38.14	8.40884	111.111
38.16	8.7652	144.445
38.18	10.3336	155.555
38.2	13.3756	216.667
38.22	17.8286	183.333
38.24	22.0739	166.667
38.26	22.9332	138.889
38.28	20.4951	161.111
38.3	18.3101	155.555
38.32	18.396	138.889
38.34	20.0917	211.111
38.36	20.1845	188.889
38.38	16.7293	111.111
38.4	12.2688	116.667
38.42	8.83519	122.222
38.44	6.65753	222.222
38.46	5.41639	155.555
38.48	4.73237	161.111
38.5	4.27425	216.667
38.52	3.89868	188.889
38.54	3.6114	188.889
38.56	3.33452	166.667
38.58	3.16097	177.778
38.6	3.08019	105.555
38.62	3.08704	88.8887
38.64	3.17157	177.778
38.66	3.32904	144.445
38.68	3.55213	150
38.7	3.87405	111.111
38.72	4.30415	122.222
38.74	4.83957	166.667
38.76	5.60585	150
38.78	6.65673	138.889
38.8	8.15768	177.778
38.82	10.4137	205.555
38.84	13.9436	222.222
38.86	19.5038	200
38.88	27.9053	188.889
38.9	39.0048	200
38.92	49.9817	172.222
38.94	59.6227	188.889
38.96	71.9741	200
38.98	83.5702	200
39	80.2347	155.555
39.02	62.1307	194.445
39.04	43.7357	250
39.06	31.2935	150
39.08	24.8324	172.222
39.1	23.282	144.445
39.12	25.8432	133.333
39.14	31.483	216.667
39.16	36.499	222.222
39.18	34.631	138.889
39.2	26.888	138.889
39.22	19.3226	144.445
39.24	14.1786	166.667
39.26	11.2679	138.889
39.28	9.62284	233.333
39.3	8.13759	161.111
39.32	6.53561	122.222
39.34	5.23863	144.445
39.36	4.32686	172.222
39.38	3.74513	194.445
39.4	3.41283	177.778
39.42	3.23272	277.778
39.44	3.04106	161.111
39.46	2.72229	188.889
39.48	2.41481	150
39.5	2.10552	194.445
39.52	1.89885	183.333
39.54	1.75289	155.555
39.56	1.65126	183.333
39.58	1.584	216.667
39.6	1.54885	161.111
39.62	1.55031	127.778
39.64	1.59645	172.222
39.66	1.68846	183.333
39.68	1.79356	155.555
39.7	1.83812	177.778
39.72	1.75677	172.222
39.74	1.64802	166.667
39.76	1.57139	155.555
39.78	1.54869	150
39.8	1.57692	150
39.82	1.63716	188.889
39.84	1.76382	172.222
39.86	1.95699	172.222
39.88	2.25274	177.778
39.9	2.72336	194.445
39.92	3.49667	161.111
39.94	4.75113	105.555
39.96	6.64299	105.555
39.98	9.11281	188.889
40	11.2078	133.333
40.02	11.0206	205.555
40.04	8.84524	116.667
40.06	6.65412	177.778
40.08	5.15718	138.889
40.1	4.23628	144.445
40.12	3.66259	111.111
40.14	3.34487	161.111
40.16	3.22562	155.555
40.18	3.25719	155.555
40.2	3.43026	88.8887
40.22	3.70488	161.111
40.24	4.10818	177.778
40.26	4.66962	144.445
40.28	5.4445	200
40.3	6.53196	233.333
40.32	8.1136	183.333
40.34	10.5263	172.222
40.36	14.3731	105.555
40.38	20.5751	172.222
40.4	30.2003	155.555
40.42	43.6013	155.555
40.44	59.8746	177.778
40.46	72.0398	94.4447
40.48	67.6374	161.111
40.5	51.0961	188.889
40.52	35.3758	177.778
40.54	24.8286	127.778
40.56	18.9601	150
40.58	16.5938	155.555
40.6	17.0602	155.555
40.62	20.2825	133.333
40.64	26.2068	122.222
40.66	32.948	138.889
40.68	34.813	116.667
40.7	29.0973	138.889
40.72	21.3305	155.555
40.74	15.4247	122.222
40.76	11.8221	155.555
40.78	9.9983	188.889
40.8	9.44948	133.333
40.82	9.98374	100
40.84	11.8123	188.889
40.86	15.5552	188.889
40.88	22.0762	133.333
40.9	31.7753	177.778
40.92	42.1291	177.778
40.94	44.9397	150
40.96	36.7893	177.778
40.98	25.7323	216.667
41	17.1891	122.222
41.02	11.6991	211.111
41.04	8.4407	133.333
41.06	6.54579	161.111
41.08	5.46097	100
41.1	4.89564	155.555
41.12	4.70069	138.889
41.14	4.68349	155.555
41.16	4.46116	122.222
41.18	3.88005	161.111
41.2	3.25387	155.555
41.22	2.78312	116.667
41.24	2.47939	161.111
41.26	2.30483	138.889
41.28	2.22442	183.333
41.3	2.2233	150
41.32	2.28622	150
41.34	2.42701	111.111
41.36	2.6711	100
41.38	3.08421	166.667
41.4	3.75719	150
41.42	4.901	133.333
41.44	6.80763	127.778
41.46	9.75012	194.445
41.48	13.5166	138.889
41.5	16.2587	161.111
41.52	15.5823	161.111
41.54	12.9831	144.445
41.56	11.3032	116.667
41.58	11.5797	172.222
41.6	13.9153	161.111
41.62	17.3936	166.667
41.64	18.9561	127.778
41.66	16.2183	200
41.68	11.733	138.889
41.7	8.06619	144.445
41.72	5.66761	122.222
41.74	4.25671	205.555
41.76	3.50285	144.445
41.78	3.19231	172.222
41.8	3.2336	216.667
41.82	3.57424	211.111
41.84	4.01849	227.778
41.86	4.02205	200
41.88	3.40129	166.667
41.9	2.64465	172.222
41.92	2.07247	177.778
41.94	1.63815	188.889
41.96	1.41911	166.667
41.98	1.29564	133.333
42	1.2331	150
42.02	1.21434	111.111
42.04	1.23415	172.222
42.06	1.31547	144.445
42.08	1.43581	155.555
42.1	1.64678	144.445
42.12	2.01052	161.111
42.14	2.5911	116.667
42.16	3.54185	161.111
42.18	4.79067	116.667
42.2	5.82741	161.111
42.22	5.8301	116.667
42.24	5.00218	133.333
42.26	4.27415	133.333
42.28	4.11832	94.4447
42.3	4.66187	183.333
42.32	5.91271	144.445
42.34	7.56034	183.333
42.36	8.49241	144.445
42.38	7.90971	161.111
42.4	6.91314	183.333
42.42	6.75099	194.445
42.44	7.68513	166.667
42.46	9.33152	200
42.48	10.1777	188.889
42.5	8.88458	177.778
42.52	6.63739	188.889
42.54	4.79225	144.445
42.56	3.61798	161.111
42.58	2.96158	194.445
42.6	2.63574	144.445
42.62	2.51804	133.333
42.64	2.56617	161.111
42.66	2.80515	155.555
42.68	3.29698	161.111
42.7	4.17238	138.889
42.72	5.62407	138.889
42.74	7.79715	144.445
42.76	10.4015	127.778
42.78	12.556	155.555
42.8	14.1535	155.555
42.82	14.9125	150
42.84	13.3802	94.4447
42.86	10.5195	150
42.88	8.26248	133.333
42.9	7.2004	172.222
42.92	7.33544	177.778
42.94	8.57518	172.222
42.96	10.6152	127.778
42.98	13.0329	155.555
43	16.0211	133.333
43.02	18.5816	138.889
43.04	17.6925	150
43.06	13.6403	122.222
43.08	9.5554	222.222
43.1	6.67501	138.889
43.12	4.94439	138.889
43.14	4.00444	150
43.16	3.5753	144.445
43.18	3.49709	177.778
43.2	3.6883	116.667
43.22	4.0969	166.667
43.24	4.82337	161.111
43.26	6.13433	133.333
43.28	8.10345	155.555
43.3	9.98635	127.778
43.32	10.0721	122.222
43.34	8.28965	122.222
43.36	6.42858	100
43.38	5.18504	183.333
43.4	4.67315	227.778
43.42	4.82911	94.4447
43.44	5.7125	144.445
43.46	7.57502	127.778
43.48	10.7823	166.667
43.5	15.4206	172.222
43.52	20.0108	100
43.54	20.6661	194.445
43.56	16.6685	177.778
43.58	11.9225	122.222
43.6	8.57065	155.555
43.62	6.79479	138.889
43.64	6.32119	116.667
43.66	6.84642	172.222
43.68	7.80317	100
43.7	7.98406	177.778
43.72	6.73431	150
43.74	5.06007	172.222
43.76	3.75331	144.445
43.78	2.91095	138.889
43.8	2.41794	127.778
43.82	2.14554	161.111
43.84	2.02544	116.667
43.86	2.01511	166.667
43.88	2.10872	122.222
43.9	2.33839	150
43.92	2.78567	177.778
43.94	3.53067	116.667
43.96	4.72326	122.222
43.98	6.33586	105.555
44	7.83357	138.889
44.02	8.55317	177.778
44.04	9.02777	161.111
44.06	9.66305	133.333
44.08	9.98982	127.778
44.1	10.3501	133.333
44.12	11.0159	138.889
44.14	10.8519	127.778
44.16	9.16889	133.333
44.18	6.82865	177.778
44.2	4.86699	177.778
44.22	3.54957	111.111
44.24	2.78879	138.889
44.26	2.30385	111.111
44.28	2.01675	166.667
44.3	1.83172	100
44.32	1.72854	155.555
44.34	1.6761	166.667
44.36	1.66443	161.111
44.38	1.68934	144.445
44.4	1.75163	116.667
44.42	1.86893	161.111
44.44	2.03236	150
44.46	2.28792	150
44.48	2.67497	105.555
44.5	3.23441	150
44.52	3.92285	122.222
44.54	4.59123	133.333
44.56	5.04555	138.889
44.58	5.18291	133.333
44.6	5.15925	138.889
44.62	5.34805	144.445
44.64	5.9465	155.555
44.66	7.05652	111.111
44.68	8.80268	83.3333
44.7	11.3483	116.667
44.72	15.0397	166.667
44.74	20.9383	111.111
44.76	30.5615	133.333
44.78	44.4789	155.555
44.8	60.4259	144.445
44.82	72.0483	144.445
44.84	68.7855	100
44.86	52.3072	172.222
44.88	35.4287	155.555
44.9	23.4576	27.7778
44.92	16.0485	83.3333
44.94	11.7207	144.445
[truncated: 253 more rows]

## Sheet: Fig 2d
HOF-SXU-8		HOF-g
Wavenumber (cm-1)	Transmitance (a.u.)	Wavenumber (cm-1)	Transmitance (a.u.)
400	0	400	0
400	93.4	400	90.9
401	93.3	401	90.8
401	93.2	401	90.6
402	93.1	402	90.4
402	93	402	90.3
403	93	403	90.1
403	93	403	89.9
404	92.9	404	89.8
404	92.9	404	89.6
404	92.8	404	89.4
405	92.6	405	89.1
405	92.5	405	88.9
406	92.4	406	88.6
406	92.4	406	88.4
407	92.4	407	88.2
407	92.3	407	88.1
408	92.3	408	88
408	92.2	408	87.9
409	92.1	409	87.9
409	92.1	409	88
410	92.1	410	88.1
410	92.2	410	88.3
411	92.4	411	88.6
411	92.6	411	88.9
412	92.8	412	89.3
412	93.1	412	89.8
413	93.4	413	90.3
413	93.6	413	90.7
414	94	414	91.3
414	94.3	414	91.8
415	94.6	415	92.4
415	94.8	415	92.9
416	95	416	93.4
416	95	416	93.8
417	95	417	94.2
417	94.8	417	94.5
418	94.7	418	94.8
418	94.6	418	95.1
418	94.5	418	95.4
419	94.7	419	95.8
419	94.9	419	96.2
420	95.2	420	96.6
420	95.6	420	96.9
421	95.9	421	97.2
421	96.3	421	97.5
422	96.5	422	97.7
422	96.8	422	97.9
423	97	423	98.1
423	97.1	423	98.2
424	97.2	424	98.3
424	97.4	424	98.3
425	97.5	425	98.3
425	97.6	425	98.3
426	97.8	426	98.3
426	98	426	98.2
427	98.1	427	98.2
427	98.2	427	98.1
428	98.3	428	98.1
428	98.2	428	98
429	98.2	429	97.9
429	98.2	429	97.9
430	98.2	430	97.9
430	98.2	430	97.8
431	98.2	431	97.8
431	98.1	431	97.8
431	98.1	431	97.8
432	98.1	432	97.7
432	98.1	432	97.7
433	98.1	433	97.6
433	98.1	433	97.6
434	98.1	434	97.6
434	98.1	434	97.6
435	98	435	97.6
435	98	435	97.5
436	97.9	436	97.5
436	97.8	436	97.5
437	97.8	437	97.4
437	97.9	437	97.5
438	97.9	438	97.5
438	98	438	97.5
439	98	439	97.6
439	98	439	97.5
440	97.9	440	97.5
440	97.9	440	97.5
441	97.8	441	97.4
441	97.8	441	97.5
442	97.7	442	97.5
442	97.7	442	97.5
443	97.6	443	97.4
443	97.5	443	97.4
444	97.5	444	97.3
444	97.4	444	97.2
445	97.2	445	96.9
445	97.4	445	97
445	97.4	445	97
446	97.4	446	97
446	97.4	446	97
447	97.4	447	97
447	97.3	447	97
448	97.3	448	97
448	97.3	448	96.9
449	97.3	449	96.9
449	97.3	449	96.9
450	97.3	450	96.9
450	97.3	450	96.9
451	97.2	451	96.8
451	97.1	451	96.8
452	97	452	96.7
452	96.9	452	96.6
453	96.9	453	96.5
453	96.9	453	96.5
454	96.9	454	96.4
454	96.9	454	96.4
455	96.8	455	96.4
455	96.7	455	96.3
456	96.6	456	96.2
456	96.4	456	96.1
457	96.2	457	96.1
457	96.1	457	96
458	95.9	458	95.9
458	95.8	458	95.7
458	95.8	458	95.7
459	95.8	459	95.5
459	95.8	459	95.3
460	95.9	460	95.2
460	95.9	460	95
461	95.9	461	94.9
461	95.9	461	94.7
462	95.9	462	94.5
462	95.8	462	94.3
463	95.7	463	94.2
463	95.6	463	94
464	95.5	464	93.8
464	95.4	464	93.7
465	95.3	465	93.6
465	95.2	465	93.5
466	95	466	93.4
466	94.9	466	93.3
467	94.7	467	93.3
467	94.5	467	93.2
468	94.5	468	93.3
468	94.5	468	93.3
469	94.5	469	93.4
469	94.6	469	93.6
470	94.7	470	93.8
470	94.7	470	94
471	94.8	471	94.2
471	94.8	471	94.4
472	94.8	472	94.7
472	94.9	472	95
472	95	472	95.2
473	95.2	473	95.5
473	95.4	473	95.7
474	95.5	474	95.9
474	95.7	474	96
475	95.8	475	96.1
475	95.9	475	96.2
476	96	476	96.2
476	96.1	476	96.3
477	96.2	477	96.3
477	96.2	477	96.3
478	96.2	478	96.3
478	96.2	478	96.3
479	96.2	479	96.2
479	96.2	479	96.2
480	96.2	480	96.1
480	96.2	480	96.1
481	96.2	481	96.1
481	96.1	481	96
482	96	482	96
482	95.9	482	96
483	95.8	483	95.9
483	95.7	483	95.8
484	95.6	484	95.7
484	95.6	484	95.7
485	95.5	485	95.6
485	95.5	485	95.5
485	95.4	485	95.5
486	95.4	486	95.5
486	95.4	486	95.5
487	95.4	487	95.4
487	95.4	487	95.3
488	95.4	488	95.2
488	95.3	488	95.1
489	95.3	489	95
489	95.2	489	95
490	95.1	490	94.9
490	95	490	94.8
491	94.9	491	94.7
491	94.8	491	94.6
492	94.7	492	94.5
492	94.7	492	94.4
493	94.6	493	94.3
493	94.5	493	94.3
494	94.5	494	94.2
494	94.5	494	94.2
495	94.5	495	94.1
495	94.4	495	93.9
496	94.3	496	93.8
496	94.3	496	93.7
497	94.2	497	93.7
497	94.1	497	93.6
498	94.1	498	93.5
498	94	498	93.4
499	93.9	499	93.3
499	93.8	499	93.2
499	93.7	499	93.1
500	93.6	500	92.9
500	93.4	500	92.8
501	93.2	501	92.7
501	92.9	501	92.5
502	92.7	502	92.4
502	92.6	502	92.2
503	92.5	503	92.1
503	92.4	503	91.9
504	92.3	504	91.7
504	92.2	504	91.5
505	92.1	505	91.3
505	91.9	505	91.1
506	91.7	506	90.9
506	91.5	506	90.6
507	91.3	507	90.3
507	91.1	507	90
508	90.9	508	89.7
508	90.6	508	89.4
509	90.3	509	89.1
509	90	509	88.6
510	89.7	510	88.2
510	89.3	510	87.8
511	89	511	87.4
511	88.5	511	86.9
512	88.1	512	86.4
512	87.5	512	85.8
512	87	512	85.2
513	86.5	513	84.5
513	85.8	513	83.8
514	85.1	514	82.9
514	84.4	514	82.1
515	83.7	515	81.2
515	83	515	80.4
516	82.3	516	79.6
516	81.8	516	79
517	81.4	517	78.5
517	81.2	517	78.3
518	81.3	518	78.4
518	81.2	518	78.4
519	81.8	519	79.1
519	82.5	519	80
520	83.3	520	81.1
520	84.2	520	82.3
521	85.2	521	83.6
521	86.2	521	84.9
522	87.1	522	86.2
522	88	522	87.3
523	88.7	523	88.4
523	89.3	523	89.2
524	89.8	524	89.9
524	90.3	524	90.5
525	90.6	525	91
525	90.9	525	91.4
526	91.1	526	91.7
526	91.3	526	91.9
526	91.5	526	92
527	91.6	527	92.1
527	91.7	527	92.2
528	91.9	528	92.3
528	91.9	528	92.3
529	92	529	92.3
529	92	529	92.3
530	92.1	530	92.3
530	92.1	530	92.2
531	92.1	531	92.2
531	92.1	531	92.2
532	92	532	92.1
532	92	532	92.1
533	92	533	92.1
533	91.9	533	92
534	91.9	534	92
534	91.8	534	92
535	91.8	535	92
535	91.7	535	92
536	91.6	536	92
536	91.6	536	91.9
537	91.5	537	91.9
537	91.5	537	91.9
538	91.4	538	91.9
538	91.4	538	91.9
539	91.4	539	91.9
539	91.3	539	91.8
539	91.3	539	91.8
540	91.2	540	91.7
540	91.2	540	91.7
541	91.1	541	91.7
541	91.1	541	91.7
542	91	542	91.6
542	91	542	91.6
543	90.9	543	91.5
543	90.8	543	91.5
544	90.7	544	91.4
544	90.6	544	91.3
545	90.5	545	91.2
545	90.4	545	91.2
546	90.4	546	91.1
546	90.2	546	91
547	90.1	547	90.9
547	90.1	547	90.8
548	90	548	90.7
548	89.9	548	90.7
549	89.8	549	90.6
549	89.7	549	90.4
550	89.7	550	90.3
550	89.6	550	90.2
551	89.5	551	90.1
551	89.4	551	89.9
552	89.3	552	89.8
552	89.2	552	89.6
553	89	553	89.4
553	88.9	553	89.3
553	88.8	553	89.1
554	88.6	554	88.9
554	88.5	554	88.7
555	88.3	555	88.5
555	88.2	555	88.3
556	88	556	88.1
556	87.9	556	87.8
557	87.7	557	87.6
557	87.6	557	87.3
558	87.4	558	87
558	87.1	558	86.7
559	86.9	559	86.4
559	86.7	559	86
560	86.4	560	85.7
560	86.2	560	85.3
561	85.9	561	84.9
561	85.6	561	84.5
562	85.3	562	84.1
562	85	562	83.7
563	84.7	563	83.3
563	84.4	563	82.8
564	84	564	82.4
564	83.6	564	81.9
565	83.3	565	81.3
565	82.9	565	80.8
566	82.5	566	80.3
566	82	566	79.7
566	81.6	566	79.1
567	81.1	567	78.6
567	80.6	567	78
568	80.2	568	77.4
568	79.8	568	76.9
569	79.4	569	76.4
569	79	569	75.9
570	78.7	570	75.5
570	78.4	570	75.2
571	78.2	571	75
571	78.2	571	74.9
572	78.2	572	75
572	78.4	572	75.2
573	78.7	573	75.5
573	79.1	573	76
574	79.6	574	76.7
574	80.2	574	77.5
575	80.9	575	78.4
575	81.5	575	79.3
576	82.2	576	80.2
576	82.8	576	81.1
577	83.3	577	81.9
577	83.8	577	82.6
578	84.2	578	83.2
578	84.6	578	83.7
579	84.8	579	84.1
579	85.1	579	84.5
580	85.2	580	84.8
580	85.4	580	85
580	85.5	580	85.2
581	85.6	581	85.4
581	85.6	581	85.5
582	85.7	582	85.6
582	85.7	582	85.6
583	85.6	583	85.6
583	85.6	583	85.6
584	85.6	584	85.5
584	85.5	584	85.4
585	85.4	585	85.3
585	85.3	585	85.2
586	85.2	586	85
586	85.1	586	84.9
587	84.9	587	84.7
587	84.8	587	84.4
588	84.7	588	84.2
588	84.5	588	83.9
589	84.3	589	83.6
589	84.1	589	83.3
590	83.8	590	83
590	83.5	590	82.7
591	83.3	591	82.3
591	83	591	81.9
592	82.7	592	81.5
592	82.3	592	81
593	82	593	80.6
593	81.6	593	80.1
593	81.2	593	79.5
594	80.9	594	79
594	80.5	594	78.4
595	80	595	77.8
595	79.6	595	77.1
596	79.1	596	76.3
596	78.6	596	75.6
597	78	597	74.8
597	77.4	597	73.9
598	76.8	598	73
598	76.1	598	72.1
599	75.4	599	71.1
599	74.7	599	70
600	74	600	69
600	73.3	600	67.9
601	72.5	601	66.7
601	71.8	601	65.6
602	71.1	602	64.5
602	70.4	602	63.4
603	69.7	603	62.4
603	69	603	61.4
604	68.4	604	60.5
604	67.8	604	59.7
605	67.3	605	58.9
605	66.8	605	58.2
606	66.4	606	57.7
606	66.1	606	57.3
607	65.9	607	56.9
607	65.8	607	56.7
607	65.8	607	56.5
608	65.9	608	56.5
608	66	608	56.6
609	66.2	609	56.8
609	66.6	609	57.2
610	67	610	57.7
610	67.6	610	58.3
611	68.1	611	59
611	68.8	611	59.8
612	69.5	612	60.6
612	70.2	612	61.6
613	71	613	62.7
613	71.8	613	63.8
614	72.7	614	64.9
614	73.5	614	66.1
615	74.4	615	67.3
615	75.2	615	68.5
616	76.1	616	69.7
616	76.9	616	70.9
617	77.8	617	72.1
617	78.6	617	73.3
618	79.4	618	74.5
618	80.1	618	75.8
619	80.9	619	76.9
619	81.6	619	78.1
620	82.2	620	79.2
620	82.8	620	80.3
620	83.4	620	81.3
621	84	621	82.2
621	84.5	621	83
622	85	622	83.8
622	85.5	622	84.5
623	85.9	623	85.2
623	86.3	623	85.8
624	86.6	624	86.4
624	86.9	624	86.9
625	87.2	625	87.3
625	87.5	625	87.8
626	87.8	626	88.1
626	88	626	88.5
627	88.3	627	88.8
627	88.5	627	89.1
628	88.7	628	89.3
628	88.8	628	89.6
629	89	629	89.8
629	89.1	629	89.9
630	89.2	630	90.1
630	89.3	630	90.2
631	89.4	631	90.3
631	89.5	631	90.4
632	89.5	632	90.5
632	89.5	632	90.5
633	89.6	633	90.6
633	89.6	633	90.6
634	89.6	634	90.6
634	89.6	634	90.6
634	89.6	634	90.6
635	89.6	635	90.6
635	89.6	635	90.6
636	89.6	636	90.6
636	89.6	636	90.6
637	89.6	637	90.6
637	89.6	637	90.5
638	89.6	638	90.5
638	89.6	638	90.4
639	89.5	639	90.4
639	89.5	639	90.4
640	89.5	640	90.3
640	89.4	640	90.2
641	89.4	641	90.2
641	89.4	641	90.1
642	89.4	642	90
642	89.4	642	89.9
643	89.3	643	89.9
643	89.3	643	89.8
644	89.3	644	89.7
644	89.3	644	89.6
645	89.3	645	89.5
645	89.2	645	89.5
646	89.2	646	89.4
646	89.2	646	89.3
647	89.2	647	89.2
647	89.2	647	89.1
647	89.2	647	89
648	89.1	648	88.9
648	89.1	648	88.8
649	89.1	649	88.7
649	89.1	649	88.7
650	89	650	88.7
650	89	650	88.6
651	89	651	88.6
651	89	651	88.6
652	89	652	88.5
652	89	652	88.5
653	89	653	88.4
653	89	653	88.4
654	89	654	88.3
654	89	654	88.3
655	89	655	88.2
655	88.9	655	88.2
656	88.9	656	88.1
656	88.8	656	88
657	88.8	657	87.9
657	88.7	657	87.8
658	88.7	658	87.7
658	88.6	658	87.5
659	88.4	659	87.3
659	88.3	659	87
660	88.1	660	86.8
660	88	660	86.5
660	87.8	660	86.2
661	87.7	661	85.9
661	87.5	661	85.6
662	87.4	662	85.4
662	87.3	662	85.3
663	87.2	663	85.4
663	87.3	663	85.5
664	87.5	664	85.8
664	87.7	664	86.1
665	88.1	665	86.6
665	88.5	665	87
666	88.8	666	87.5
666	89.1	666	87.9
667	89.3	667	88.3
667	89.4	667	88.6
668	89.5	668	88.8
668	89.7	668	89
669	89.9	669	89.4
669	90.1	669	89.8
670	90.5	670	90.3
670	90.8	670	90.8
671	91.1	671	91.2
671	91.4	671	91.5
672	91.6	672	91.7
672	91.7	672	91.9
673	91.8	673	92
673	91.9	673	92
674	91.9	674	92.1
674	91.9	674	92.1
674	91.9	674	92.1
675	91.9	675	92
675	91.9	675	92
676	91.9	676	92
676	91.9	676	92
677	91.9	677	91.9
677	91.9	677	91.9
678	91.9	678	91.9
678	91.9	678	91.9
679	91.9	679	91.8
679	91.9	679	91.8
680	91.9	680	91.8
680	91.9	680	91.8
681	91.9	681	91.8
681	91.9	681	91.8
682	91.9	682	91.8
682	91.9	682	91.8
683	91.9	683	91.8
683	91.9	683	91.8
684	91.9	684	91.9
684	91.9	684	91.9
685	91.9	685	91.9
685	91.9	685	91.9
686	91.9	686	91.9
686	91.9	686	92
687	91.9	687	92
687	91.9	687	92
687	91.9	687	92
688	91.8	688	92
688	91.8	688	92.1
689	91.8	689	92.1
689	91.8	689	92.1
690	91.7	690	92.1
690	91.7	690	92.2
691	91.7	691	92.2
691	91.7	691	92.2
692	91.7	692	92.2
692	91.7	692	92.2
693	91.7	693	92.2
693	91.6	693	92.3
694	91.6	694	92.3
694	91.6	694	92.3
695	91.6	695	92.3
695	91.6	695	92.3
696	91.6	696	92.3
696	91.6	696	92.3
697	91.6	697	92.3
697	91.6	697	92.3
698	91.6	698	92.3
698	91.5	698	92.3
699	91.5	699	92.4
699	91.5	699	92.4
700	91.5	700	92.4
700	91.5	700	92.4
701	91.5	701	92.4
701	91.4	701	92.4
701	91.4	701	92.4
702	91.4	702	92.4
702	91.4	702	92.4
703	91.4	703	92.4
703	91.3	703	92.4
704	91.3	704	92.4
704	91.3	704	92.4
705	91.3	705	92.4
705	91.2	705	92.4
706	91.2	706	92.4
706	91.2	706	92.4
707	91.1	707	92.4
707	91.1	707	92.4
708	91.1	708	92.4
708	91.1	708	92.4
709	91	709	92.4
709	91	709	92.4
710	91	710	92.3
710	91	710	92.3
711	91	711	92.3
711	90.9	711	92.2
712	90.9	712	92.2
712	90.9	712	92.2
713	90.9	713	92.2
713	90.8	713	92.1
714	90.8	714	92.1
714	90.8	714	92.1
714	90.8	714	92
715	90.8	715	92
715	90.8	715	92
716	90.7	716	91.9
716	90.7	716	91.9
717	90.7	717	91.8
717	90.7	717	91.8
718	90.6	718	91.7
718	90.6	718	91.6
719	90.6	719	91.5
719	90.6	719	91.4
720	90.5	720	91.3
720	90.5	720	91.3
721	90.5	721	91.3
721	90.4	721	91.3
722	90.4	722	91.4
722	90.4	722	91.4
723	90.4	723	91.5
723	90.4	723	91.5
724	90.4	724	91.5
724	90.3	724	91.5
725	90.3	725	91.4
725	90.3	725	91.4
726	90.3	726	91.4
726	90.3	726	91.3
727	90.2	727	91.3
727	90.2	727	91.3
728	90.2	728	91.2
728	90.1	728	91.2
728	90.1	728	91.1
729	90.1	729	91.1
729	90	729	91.1
730	90	730	91
730	89.9	730	91
731	89.9	731	90.9
731	89.8	731	90.9
732	89.8	732	90.8
732	89.8	732	90.8
733	89.7	733	90.8
733	89.7	733	90.7
734	89.7	734	90.7
734	89.6	734	90.6
735	89.6	735	90.6
735	89.6	735	90.5
736	89.5	736	90.5
736	89.5	736	90.4
737	89.5	737	90.4
737	89.4	737	90.3
738	89.4	738	90.3
738	89.4	738	90.2
739	89.3	739	90.2
739	89.3	739	90.2
740	89.3	740	90.1
740	89.2	740	90.1
741	89.2	741	90
741	89.2	741	89.9
741	89.1	741	89.9
742	89.1	742	89.8
742	89.1	742	89.8
743	89	743	89.7
743	89	743	89.7
744	88.9	744	89.6
744	88.9	744	89.6
745	88.8	745	89.5
745	88.8	745	89.4
746	88.7	746	89.3
746	88.7	746	89.3
747	88.6	747	89.2
747	88.5	747	89.1
748	88.5	748	89
748	88.4	748	88.9
749	88.3	749	88.9
749	88.3	749	88.8
750	88.2	750	88.7
750	88.1	750	88.6
751	88	751	88.5
751	88	751	88.3
752	87.9	752	88.2
752	87.8	752	88.1
753	87.7	753	88
753	87.6	753	87.8
754	87.5	754	87.7
754	87.4	754	87.6
755	87.3	755	87.4
755	87.2	755	87.3
755	87.1	755	87.1
756	86.9	756	87
756	86.8	756	86.8
757	86.7	757	86.6
757	86.6	757	86.4
758	86.4	758	86.2
758	86.3	758	86
759	86.1	759	85.8
759	85.9	759	85.5
760	85.7	760	85.3
760	85.5	760	85
761	85.2	761	84.6
761	84.9	761	84.2
762	84.6	762	83.8
762	84.2	762	83.3
763	83.8	763	82.7
763	83.3	763	82.1
764	82.8	764	81.4
764	82.3	764	80.6
765	81.7	765	79.7
765	81.1	765	78.8
766	80.4	766	77.8
766	79.8	766	76.7
767	79.1	767	75.7
767	78.5	767	74.7
768	78	768	73.8
768	77.7	768	73.1
768	77.5	768	72.6
769	77.4	769	72.2
769	77.5	769	72.2
770	77.9	770	72.4
770	78.3	770	72.9
771	79	771	73.6
771	79.7	771	74.6
772	80.5	772	75.7
772	81.3	772	77
773	82.2	773	78.3
773	83	773	79.7
774	83.8	774	81.1
774	84.6	774	82.4
775	85.2	775	83.6
775	85.8	775	84.6
776	86.3	776	85.5
776	86.7	776	86.2
777	87.1	777	86.8
777	87.3	777	87.2
778	87.5	778	87.5
778	87.6	778	87.7
779	87.7	779	87.9
779	87.8	779	87.9
780	87.8	780	87.9
780	87.8	780	87.9
781	87.8	781	87.8
781	87.8	781	87.7
782	87.7	782	87.5
782	87.6	782	87.4
782	87.5	782	87.3
783	87.5	783	87.1
783	87.3	783	86.9
784	87.2	784	86.8
784	87.1	784	86.6
785	87	785	86.4
785	86.8	785	86.2
786	86.7	786	86
786	86.5	786	85.8
787	86.3	787	85.4
787	86.1	787	85.1
788	85.9	788	84.7
788	85.7	788	84.2
789	85.5	789	83.6
789	85.3	789	83
790	85	790	82.4
790	84.7	790	81.7
791	84.4	791	81
791	84.1	791	80.3
792	83.8	792	79.7
792	83.4	792	79
793	83	793	78.3
793	82.5	793	77.7
794	82	794	77
794	81.5	794	76.4
795	80.9	795	75.7
795	80.4	795	75.1
795	80	795	74.6
796	79.5	796	74.2
796	79.2	796	73.8
797	78.9	797	73.6
797	78.7	797	73.5
798	78.6	798	73.6
798	78.5	798	73.6
799	78.3	799	73.8
799	78.3	799	73.9
800	78.2	800	74.1
800	78.1	800	74.3
801	78.1	801	74.6
801	78.3	801	75
802	78.5	802	75.6
802	78.9	802	76.4
803	79.4	803	77.3
803	80	803	78.3
804	80.6	804	79.4
804	81.3	804	80.5
805	82	805	81.5
805	82.6	805	82.5
806	83.2	806	83.3
806	83.6	806	84
807	84.1	807	84.6
807	84.4	807	85.1
808	84.7	808	85.5
808	85	808	85.8
809	85.2	809	86
809	85.3	809	86.2
809	85.5	809	86.3
810	85.6	810	86.4
810	85.7	810	86.5
811	85.7	811	86.6
811	85.8	811	86.6
812	85.9	812	86.6
812	85.9	812	86.7
813	85.9	813	86.7
813	85.9	813	86.7
814	86	814	86.7
814	86	814	86.6
815	86	815	86.6
815	86	815	86.6
816	85.9	816	86.5
816	85.9	816	86.5
817	85.9	817	86.4
817	85.8	817	86.4
818	85.8	818	86.3
818	85.7	818	86.2
819	85.7	819	86.1
819	85.6	819	86
820	85.6	820	85.9
820	85.5	820	85.8
821	85.5	821	85.7
821	85.4	821	85.7
822	85.3	822	85.6
822	85.2	822	85.5
822	85.2	822	85.4
823	85.1	823	85.3
823	85	823	85.2
824	84.9	824	85
824	84.8	824	84.9
825	84.7	825	84.8
825	84.6	825	84.7
826	84.5	826	84.6
826	84.4	826	84.4
827	84.3	827	84.3
827	84.2	827	84.2
828	84.1	828	84
828	84	828	83.9
829	83.9	829	83.7
829	83.8	829	83.6
830	83.6	830	83.4
830	83.5	830	83.3
831	83.4	831	83.1
831	83.3	831	82.9
832	83.2	832	82.8
832	83	832	82.6
833	82.9	833	82.4
833	82.7	833	82.2
834	82.6	834	82.1
834	82.5	834	81.9
835	82.4	835	81.7
835	82.2	835	81.5
836	82.1	836	81.4
836	82	836	81.2
836	81.9	836	81.1
837	81.8	837	80.9
837	81.7	837	80.8
838	81.6	838	80.6
838	81.5	838	80.5
839	81.5	839	80.4
839	81.4	839	80.4
840	81.4	840	80.3
840	81.3	840	80.3
841	81.3	841	80.3
841	81.4	841	80.3
842	81.4	842	80.4
842	81.5	842	80.6
843	81.7	843	80.8
843	81.9	843	81
844	82.1	844	81.4
844	82.3	844	81.7
845	82.7	845	82.2
845	83	845	82.7
846	83.5	846	83.3
846	83.9	846	84
847	84.5	847	84.7
847	85	847	85.5
848	85.6	848	86.3
848	86.2	848	87.1
849	86.9	849	88
849	87.5	849	88.9
849	88.1	849	89.7
850	88.7	850	90.5
850	89.3	850	91.3
851	89.9	851	92
851	90.4	851	92.7
852	90.8	852	93.3
852	91.3	852	93.8
853	91.6	853	94.2
853	91.9	853	94.6
854	92.2	854	94.8
854	92.4	854	95.1
855	92.5	855	95.2
855	92.6	855	95.3
856	92.7	856	95.3
856	92.7	856	95.3
857	92.7	857	95.3
857	92.7	857	95.2
858	92.7	858	95.1
858	92.6	858	95
859	92.5	859	94.8
859	92.4	859	94.7
860	92.3	860	94.5
860	92.2	860	94.3
861	92.1	861	94.1
861	92	861	93.9
862	91.8	862	93.7
862	91.7	862	93.5
863	91.6	863	93.4
863	91.4	863	93.2
863	91.3	863	93
864	91.2	864	92.8
864	91	864	92.6
865	90.9	865	92.4
865	90.7	865	92.2
866	90.6	866	92.1
866	90.5	866	91.9
867	90.3	867	91.7
867	90.2	867	91.5
868	90.1	868	91.3
868	89.9	868	91.2
869	89.8	869	91
869	89.7	869	90.8
870	89.6	870	90.7
870	89.5	870	90.5
871	89.4	871	90.4
871	89.2	871	90.2
872	89.1	872	90.1
872	89	872	89.9
873	88.9	873	89.8
873	88.8	873	89.7
874	88.7	874	89.5
874	88.6	874	89.4
875	88.5	875	89.2
875	88.4	875	89.1
876	88.3	876	89
876	88.2	876	88.9
876	88.1	876	88.7
877	88	877	88.6
877	88	877	88.5
878	87.9	878	88.4
878	87.8	878	88.3
879	87.7	879	88.2
879	87.6	879	88.1
880	87.6	880	88
880	87.5	880	87.9
881	87.4	881	87.8
881	87.3	881	87.7
882	87.3	882	87.6
882	87.2	882	87.4
883	87.1	883	87.3
883	87	883	87.2
884	87	884	87.1
884	86.9	884	87
885	86.8	885	86.9
885	86.8	885	86.8
886	86.7	886	86.7
886	86.6	886	86.6
887	86.5	887	86.5
887	86.5	887	86.4
888	86.4	888	86.3
888	86.3	888	86.2
889	86.2	889	86.1
889	86.1	889	86.1
890	86.1	890	86
890	86	890	85.9
890	85.9	890	85.8
891	85.8	891	85.7
891	85.8	891	85.6
892	85.7	892	85.5
892	85.6	892	85.4
893	85.6	893	85.3
893	85.5	893	85.2
894	85.4	894	85.2
894	85.4	894	85.1
895	85.3	895	85
895	85.2	895	84.9
896	85.2	896	84.8
896	85.1	896	84.7
897	85	897	84.6
897	85	897	84.5
898	84.9	898	84.5
898	84.8	898	84.4
899	84.8	899	84.3
899	84.7	899	84.2
900	84.7	900	84.1
900	84.6	900	84
901	84.5	901	83.9
901	84.5	901	83.9
902	84.4	902	83.8
902	84.4	902	83.7
903	84.3	903	83.6
903	84.2	903	83.5
903	84.2	903	83.4
904	84.1	904	83.4
904	84.1	904	83.3
905	84	905	83.2
905	83.9	905	83.1
906	83.9	906	83
906	83.8	906	82.9
907	83.7	907	82.8
907	83.7	907	82.8
908	83.6	908	82.7
908	83.6	908	82.6
909	83.5	909	82.5
909	83.4	909	82.4
910	83.4	910	82.3
910	83.3	910	82.3
911	83.3	911	82.2
911	83.2	911	82.1
912	83.2	912	82
912	83.1	912	81.9
913	83.1	913	81.9
913	83	913	81.8
914	82.9	914	81.7
914	82.9	914	81.6
915	82.8	915	81.5
915	82.8	915	81.5
916	82.7	916	81.4
916	82.7	916	81.3
917	82.6	917	81.2
917	82.6	917	81.2
917	82.5	917	81.1
918	82.5	918	81
918	82.4	918	80.9
919	82.4	919	80.8
919	82.3	919	80.8
920	82.3	920	80.7
920	82.2	920	80.6
921	82.2	921	80.5
921	82.1	921	80.4
922	82	922	80.3
922	82	922	80.2
923	81.9	923	80.1
923	81.9	923	80
924	81.8	924	79.9
924	81.7	924	79.8
925	81.7	925	79.7
925	81.6	925	79.7
926	81.6	926	79.6
926	81.5	926	79.5
927	81.5	927	79.4
927	81.4	927	79.4
928	81.3	928	79.3
928	81.3	928	79.3
929	81.2	929	79.2
929	81.2	929	79.1
930	81.1	930	79.1
930	81	930	79
930	81	930	78.9
931	80.9	931	78.9
931	80.8	931	78.8
932	80.8	932	78.8
932	80.7	932	78.7
933	80.7	933	78.7
933	80.7	933	78.7
934	80.7	934	78.7
934	80.7	934	78.7
935	80.7	935	78.7
935	80.7	935	78.7
936	80.7	936	78.7
936	80.7	936	78.7
937	80.7	937	78.6
937	80.7	937	78.6
938	80.6	938	78.5
938	80.6	938	78.4
939	80.5	939	78.3
939	80.5	939	78.2
940	80.4	940	78.1
940	80.4	940	78
941	80.3	941	77.9
941	80.2	941	77.9
942	80.2	942	77.8
942	80.1	942	77.7
943	80.1	943	77.6
943	80	943	77.5
944	80	944	77.4
944	79.9	944	77.4
944	79.9	944	77.3
945	79.8	945	77.2
945	79.8	945	77.1
946	79.7	946	77.1
946	79.7	946	77
947	79.6	947	76.9
947	79.5	947	76.8
948	79.5	948	76.8
948	79.4	948	76.7
949	79.4	949	76.6
949	79.3	949	76.6
950	79.3	950	76.5
950	79.2	950	76.4
951	79.2	951	76.4
951	79.1	951	76.3
952	79.1	952	76.3
952	79	952	76.2
953	79	953	76.1
953	78.9	953	76.1
954	78.9	954	76
954	78.8	954	75.9
955	78.8	955	75.9
955	78.7	955	75.8
956	78.7	956	75.7
956	78.6	956	75.7
957	78.6	957	75.6
957	78.6	957	75.5
957	78.5	957	75.4
958	78.5	958	75.4
958	78.5	958	75.3
959	78.4	959	75.2
959	78.4	959	75.2
960	78.3	960	75.1
960	78.3	960	75
961	78.3	961	74.9
961	78.2	961	74.9
962	78.2	962	74.8
962	78.1	962	74.7
963	78.1	963	74.7
963	78	963	74.6
964	78	964	74.5
964	77.9	964	74.5
965	77.9	965	74.4
965	77.8	965	74.3
966	77.8	966	74.3
966	77.7	966	74.2
967	77.7	967	74.1
967	77.6	967	74.1
968	77.6	968	74
968	77.5	968	73.9
969	77.5	969	73.9
969	77.4	969	73.8
970	77.4	970	73.7
970	77.3	970	73.7
971	77.2	971	73.6
971	77.2	971	73.5
971	77.1	971	73.5
972	77.1	972	73.4
972	77	972	73.3
973	77	973	73.2
973	76.9	973	73.1
974	76.9	974	73.1
974	76.8	974	73
975	76.7	975	72.9
975	76.7	975	72.8
976	76.6	976	72.7
976	76.6	976	72.6
977	76.5	977	72.5
977	76.4	977	72.5
978	76.3	978	72.4
978	76.3	978	72.3
979	76.2	979	72.2
979	76.1	979	72.1
980	76	980	72
980	75.9	980	71.9
981	75.8	981	71.7
981	75.7	981	71.6
982	75.6	982	71.5
982	75.4	982	71.3
983	75.3	983	71.2
983	75.2	983	71
984	75	984	70.8
984	74.9	984	70.7
984	74.8	984	70.5
985	74.6	985	70.4
985	74.5	985	70.2
986	74.3	986	70.1
986	74.2	986	69.9
987	74	987	69.7
987	73.9	987	69.5
988	73.7	988	69.3
988	73.5	988	69.1
989	73.4	989	68.9
989	73.3	989	68.7
990	73.2	990	68.6
990	73.1	990	68.6
991	73.2	991	68.6
991	73.3	991	68.7
992	73.4	992	68.8
992	73.6	992	69
993	73.7	993	69.2
993	73.9	993	69.5
994	74.1	994	69.7
994	74.3	994	69.8
995	74.4	995	70
995	74.5	995	70.1
996	74.6	996	70.2
996	74.7	996	70.2
997	74.8	997	70.3
997	74.8	997	70.3
997	74.8	997	70.3
998	74.8	998	70.3
998	74.8	998	70.2
999	74.8	999	70.2
999	74.7	999	70.1
1000	74.7	1000	70.1
1000	74.6	1000	70
1000	74.6	1000	69.9
1000	74.5	1000	69.8
1000	74.5	1000	69.7
1000	74.4	1000	69.6
1000	74.3	1000	69.5
1000	74.2	1000	69.4
1000	74.1	1000	69.3
1000	74.1	1000	69.2
1000	74	1000	69.1
1010	73.9	1010	68.9
1010	73.8	1010	68.8
1010	73.7	1010	68.6
1010	73.6	1010	68.5
1010	73.5	1010	68.3
1010	73.4	1010	68.2
1010	73.2	1010	68
1010	73.1	1010	67.8
1010	73	1010	67.6
1010	72.9	1010	67.5
1010	72.8	1010	67.3
1010	72.6	1010	67.1
1010	72.5	1010	66.9
1010	72.3	1010	66.7
1010	72.2	1010	66.5
1010	72	1010	66.3
1010	71.8	1010	66.1
1010	71.7	1010	65.9
1010	71.5	1010	65.6
1010	71.3	1010	65.4
1010	71	1010	65.1
1020	70.8	1020	64.9
1020	70.5	1020	64.6
1020	70.3	1020	64.3
1020	70	1020	63.9
1020	69.6	1020	63.6
1020	69.3	1020	63.2
1020	68.9	1020	62.7
1020	68.5	1020	62.2
1020	68	1020	61.6
1020	67.5	1020	61
1020	66.9	1020	60.3
1020	66.3	1020	59.6
1020	65.6	1020	58.7
1020	64.9	1020	57.8
1020	64.2	1020	56.9
1020	63.4	1020	56
1020	62.7	1020	55
1020	62	1020	54.1
1020	61.3	1020	53.3
1020	60.8	1020	52.6
1020	60.3	1020	52.1
1030	60.1	1030	51.7
1030	59.9	1030	51.5
1030	59.9	1030	51.5
1030	60.1	1030	51.7
1030	60.3	1030	52
1030	60.7	1030	52.4
1030	61.1	1030	52.9
1030	61.5	1030	53.4
1030	62	1030	54
1030	62.4	1030	54.5
1030	62.9	1030	55
1030	63.3	1030	55.5
1030	63.6	1030	55.9
1030	64	1030	56.3
1030	64.3	1030	56.6
1030	64.6	1030	56.9
1030	64.8	1030	57.3
1030	65.1	1030	57.6
1030	65.4	1030	57.9
1030	65.7	1030	58.3
1040	66.1	1040	58.6
1040	66.4	1040	59
1040	66.8	1040	59.5
1040	67.2	1040	59.9
1040	67.7	1040	60.4
1040	68.1	1040	60.9
1040	68.6	1040	61.3
1040	69.1	1040	61.8
1040	69.5	1040	62.2
1040	70	1040	62.7
1040	70.4	1040	63.1
1040	70.9	1040	63.6
1040	71.4	1040	64
1040	71.8	1040	64.4
1040	72.2	1040	64.7
1040	72.6	1040	65.1
1040	73	1040	65.4
1040	73.4	1040	65.7
1040	73.8	1040	66.1
1040	74.2	1040	66.4
1040	74.5	1040	66.7
1050	74.8	1050	67
1050	75.1	1050	67.3
1050	75.4	1050	67.6
1050	75.7	1050	68
1050	76	1050	68.3
1050	76.2	1050	68.7
1050	76.5	1050	69.1
1050	76.7	1050	69.5
1050	76.9	1050	69.9
1050	77.1	1050	70.3
1050	77.3	1050	70.7
1050	77.5	1050	71.1
1050	77.6	1050	71.6
1050	77.7	1050	72
1050	77.9	1050	72.4
1050	78	1050	72.8
1050	78	1050	73.2
1050	78.1	1050	73.5
1050	78.2	1050	73.8
1050	78.2	1050	74.1
1050	78.3	1050	74.3
1060	78.3	1060	74.5
1060	78.3	1060	74.7
1060	78.3	1060	74.8
1060	78.3	1060	74.9
1060	78.3	1060	75
1060	78.3	1060	75
1060	78.3	1060	75
1060	78.2	1060	75
1060	78.2	1060	75
1060	78.2	1060	75
1060	78.1	1060	75.1
1060	78.2	1060	75.1
1060	78.2	1060	75.3
1060	78.3	1060	75.4
1060	78.4	1060	75.7
1060	78.6	1060	75.9
1060	78.8	1060	76.2
1060	79	1060	76.5
1060	79.1	1060	76.9
1060	79.3	1060	77.1
1060	79.5	1060	77.4
1070	79.7	1070	77.7
1070	79.8	1070	77.9
1070	79.9	1070	78.1
1070	80	1070	78.3
1070	80.1	1070	78.4
1070	80.2	1070	78.5
1070	80.3	1070	78.6
1070	80.3	1070	78.7
1070	80.4	1070	78.8
1070	80.4	1070	78.8
1070	80.4	1070	78.9
1070	80.4	1070	78.9
1070	80.5	1070	79
1070	80.5	1070	79
1070	80.5	1070	79
1070	80.5	1070	79
1070	80.5	1070	79.1
1070	80.5	1070	79.1
1070	80.5	1070	79.1
1070	80.4	1070	79.1
1080	80.4	1080	79.1
1080	80.4	1080	79.1
1080	80.4	1080	79.1
1080	80.4	1080	79.1
1080	80.4	1080	79.1
1080	80.4	1080	79
1080	80.3	1080	79
1080	80.3	1080	79
1080	80.3	1080	79
1080	80.3	1080	78.9
1080	80.2	1080	78.9
1080	80.2	1080	78.9
1080	80.2	1080	78.8
1080	80.2	1080	78.8
1080	80.1	1080	78.7
1080	80.1	1080	78.7
1080	80	1080	78.6
1080	80	1080	78.6
1080	80	1080	78.5
1080	79.9	1080	78.4
1080	79.9	1080	78.4
1090	79.8	1090	78.3
1090	79.8	1090	78.2
1090	79.8	1090	78.2
1090	79.7	1090	78.1
1090	79.7	1090	78
1090	79.6	1090	78
1090	79.6	1090	77.9
1090	79.6	1090	77.8
1090	79.5	1090	77.7
1090	79.5	1090	77.7
1090	79.4	1090	77.6
1090	79.4	1090	77.5
1090	79.3	1090	77.5
1090	79.3	1090	77.4
1090	79.2	1090	77.3
1090	79.2	1090	77.3
1090	79.1	1090	77.2
1090	79.1	1090	77.1
1090	79	1090	77.1
1090	79	1090	77
1090	78.9	1090	77
1100	78.9	1100	76.9
1100	78.8	1100	76.8
1100	78.8	1100	76.8
1100	78.7	1100	76.7
1100	78.6	1100	76.6
1100	78.6	1100	76.5
1100	78.5	1100	76.5
1100	78.5	1100	76.4
1100	78.4	1100	76.3
1100	78.4	1100	76.3
1100	78.3	1100	76.2
1100	78.3	1100	76.1
1100	78.2	1100	76
1100	78.2	1100	76
1100	78.1	1100	75.9
1100	78.1	1100	75.8
1100	78	1100	75.8
1100	78	1100	75.7
1100	78	1100	75.7
1100	78	1100	75.6
1110	77.9	1110	75.6
1110	77.9	1110	75.5
1110	77.9	1110	75.5
1110	77.9	1110	75.5
1110	77.9	1110	75.4
1110	77.9	1110	75.4
1110	77.9	1110	75.3
1110	77.9	1110	75.3
1110	77.8	1110	75.2
1110	77.8	1110	75.1
1110	77.8	1110	75
1110	77.7	1110	75
1110	77.7	1110	74.9
1110	77.6	1110	74.8
1110	77.6	1110	74.7
1110	77.5	1110	74.6
1110	77.4	1110	74.5
1110	77.4	1110	74.4
1110	77.3	1110	74.3
1110	77.2	1110	74.1
1110	77.2	1110	74
1120	77.1	1120	73.9
1120	77.1	1120	73.8
1120	77	1120	73.7
1120	76.9	1120	73.6
1120	76.9	1120	73.6
1120	76.9	1120	73.5
1120	76.8	1120	73.5
1120	76.8	1120	73.4
1120	76.8	1120	73.4
1120	76.8	1120	73.4
1120	76.8	1120	73.4
1120	76.9	1120	73.4
1120	76.9	1120	73.4
1120	77	1120	73.5
1120	77.1	1120	73.5
1120	77.2	1120	73.6
1120	77.3	1120	73.7
1120	77.4	1120	73.8
1120	77.5	1120	73.9
1120	77.6	1120	74
1120	77.7	1120	74
1130	77.8	1130	74.1
1130	77.9	1130	74.2
1130	78	1130	74.2
1130	78	1130	74.2
1130	78	1130	74.2
1130	78.1	1130	74.2
1130	78	1130	74.1
1130	78	1130	74
1130	77.9	1130	73.9
1130	77.9	1130	73.8
1130	77.8	1130	73.7
1130	77.7	1130	73.5
1130	77.5	1130	73.3
1130	77.4	1130	73.1
1130	77.2	1130	72.9
1130	77.1	1130	72.7
1130	76.9	1130	72.4
1130	76.7	1130	72.2
1130	76.5	1130	71.9
1130	76.3	1130	71.6
1130	76.1	1130	71.3
1140	75.9	1140	71
1140	75.7	1140	70.7
1140	75.5	1140	70.4
1140	75.2	1140	70
1140	75	1140	69.7
1140	74.8	1140	69.3
1140	74.5	1140	69
1140	74.3	1140	68.6
1140	74.1	1140	68.2
1140	73.8	1140	67.9
1140	73.6	1140	67.5
1140	73.3	1140	67.1
1140	73	1140	66.7
1140	72.8	1140	66.3
1140	72.5	1140	65.9
1140	72.3	1140	65.5
1140	72	1140	65.1
1140	71.8	1140	64.7
1140	71.5	1140	64.3
1140	71.3	1140	63.9
1150	71	1150	63.5
1150	70.8	1150	63.1
1150	70.5	1150	62.7
1150	70.3	1150	62.3
1150	70	1150	61.9
1150	69.8	1150	61.5
1150	69.5	1150	61.1
1150	69.3	1150	60.7
1150	69.1	1150	60.4
1150	68.8	1150	60
1150	68.6	1150	59.7
1150	68.4	1150	59.3
1150	68.2	1150	59
1150	68	1150	58.7
1150	67.8	1150	58.4
1150	67.7	1150	58.1
1150	67.5	1150	57.9
1150	67.4	1150	57.7
1150	67.2	1150	57.5
1150	67.1	1150	57.3
1150	67	1150	57.1
1160	66.9	1160	56.9
1160	66.8	1160	56.8
1160	66.7	1160	56.7
1160	66.6	1160	56.5
1160	66.6	1160	56.4
1160	66.5	1160	56.3
1160	66.5	1160	56.2
1160	66.4	1160	56.2
1160	66.4	1160	56.1
1160	66.3	1160	56
1160	66.3	1160	55.9
1160	66.3	1160	55.9
1160	66.3	1160	55.8
1160	66.2	1160	55.7
1160	66.2	1160	55.7
1160	66.1	1160	55.6
1160	66.1	1160	55.5
1160	66	1160	55.4
1160	66	1160	55.3
1160	65.9	1160	55.2
1160	65.9	1160	55.2
1170	65.9	1170	55.2
1170	66	1170	55.2
1170	66.1	1170	55.4
1170	66.3	1170	55.5
1170	66.5	1170	55.8
1170	66.8	1170	56.1
1170	67.2	1170	56.5
1170	67.6	1170	57
1170	68	1170	57.4
1170	68.4	1170	57.8
1170	68.8	1170	58.3
1170	69.2	1170	58.7
1170	69.5	1170	59.1
1170	69.9	1170	59.5
1170	70.2	1170	59.8
1170	70.4	1170	60.1
1170	70.7	1170	60.4
1170	70.9	1170	60.7
1170	71.2	1170	61
1170	71.4	1170	61.3
1170	71.6	1170	61.6
1180	71.9	1180	61.9
1180	72.1	1180	62.2
1180	72.4	1180	62.5
1180	72.6	1180	62.9
1180	72.9	1180	63.3
1180	73.2	1180	63.6
1180	73.4	1180	64
1180	73.7	1180	64.4
1180	73.9	1180	64.7
1180	74.2	1180	65.1
1180	74.4	1180	65.4
1180	74.7	1180	65.8
1180	74.9	1180	66.1
1180	75.1	1180	66.4
1180	75.3	1180	66.7
1180	75.5	1180	67
1180	75.7	1180	67.3
1180	75.8	1180	67.6
1180	76	1180	67.8
1180	76.1	1180	68.1
1190	76.3	1190	68.3
1190	76.4	1190	68.5
1190	76.5	1190	68.7
1190	76.6	1190	68.9
1190	76.6	1190	69.1
1190	76.7	1190	69.2
1190	76.7	1190	69.3
1190	76.8	1190	69.4
1190	76.8	1190	69.5
1190	76.7	1190	69.5
1190	76.7	1190	69.5
1190	76.6	1190	69.4
1190	76.5	1190	69.3
1190	76.4	1190	69.2
1190	76.2	1190	69
1190	76	1190	68.8
1190	75.7	1190	68.5
1190	75.4	1190	68.2
1190	75.2	1190	67.9
1190	74.9	1190	67.6
1190	74.7	1190	67.4
1200	74.5	1200	67.1
1200	74.4	1200	67
1200	74.3	1200	66.9
1200	74.4	1200	66.9
1200	74.4	1200	66.9
1200	74.6	1200	67
1200	74.8	1200	67.2
1200	75	1200	67.3
1200	75.2	1200	67.5
1200	75.4	1200	67.6
1200	75.6	1200	67.7
1200	75.7	1200	67.7
1200	75.8	1200	67.8
1200	75.9	1200	67.8
1200	76	1200	67.9
1200	76.1	1200	68
1200	76.2	1200	68.2
1200	76.2	1200	68.4
1200	76.3	1200	68.6
1200	76.4	1200	68.9
1200	76.6	1200	69.3
1210	76.7	1210	69.7
1210	76.8	1210	70
1210	77	1210	70.4
1210	77.1	1210	70.7
1210	77.2	1210	71
1210	77.3	1210	71.2
1210	77.4	1210	71.4
1210	77.5	1210	71.6
1210	77.5	1210	71.7
1210	77.5	1210	71.8
1210	77.5	1210	71.8
1210	77.5	1210	71.8
1210	77.4	1210	71.8
1210	77.3	1210	71.6
1210	77.2	1210	71.5
1210	77	1210	71.3
1210	76.8	1210	71.1
1210	76.6	1210	70.8
1210	76.4	1210	70.5
1210	76.2	1210	70.2
1210	75.9	1210	69.8
1220	75.6	1220	69.4
1220	75.3	1220	69
1220	74.9	1220	68.5
1220	74.6	1220	68
1220	74.2	1220	67.5
1220	73.8	1220	67
1220	73.4	1220	66.5
1220	73	1220	65.9
1220	72.6	1220	65.4
1220	72.2	1220	64.8
1220	71.8	1220	64.3
1220	71.4	1220	63.7
1220	71	1220	63.2
1220	70.7	1220	62.7
1220	70.3	1220	62.2
1220	70	1220	61.7
1220	69.7	1220	61.2
1220	69.4	1220	60.8
1220	69.2	1220	60.4
1220	69	1220	60
1230	68.8	1230	59.7
1230	68.6	1230	59.5
1230	68.5	1230	59.3
1230	68.4	1230	59.3
1230	68.3	1230	59.3
1230	68.3	1230	59.3
1230	68.4	1230	59.5
1230	68.5	1230	59.8
1230	68.6	1230	60.1
1230	68.9	1230	60.5
1230	69.2	1230	61
1230	69.5	1230	61.6
1230	69.9	1230	62.2
1230	70.4	1230	62.9
1230	70.9	1230	63.6
1230	71.5	1230	64.3
1230	72.1	1230	65.1
1230	72.7	1230	65.9
1230	73.3	1230	66.6
1230	73.9	1230	67.4
1230	74.5	1230	68
1240	75	1240	68.6
1240	75.4	1240	69.1
1240	75.7	1240	69.4
1240	75.9	1240	69.6
1240	76	1240	69.7
1240	76	1240	69.6
1240	75.9	1240	69.4
1240	75.7	1240	69.1
1240	75.4	1240	68.7
1240	75.2	1240	68.3
1240	74.8	1240	67.9
1240	74.5	1240	67.5
1240	74.3	1240	67.2
1240	74	1240	66.8
1240	73.8	1240	66.5
1240	73.6	1240	66.3
1240	73.5	1240	66.1
1240	73.4	1240	65.9
1240	73.3	1240	65.8
1240	73.2	1240	65.7
1240	73.1	1240	65.6
1250	73	1250	65.5
1250	73	1250	65.5
1250	72.9	1250	65.4
1250	72.9	1250	65.4
1250	72.9	1250	65.4
1250	72.9	1250	65.4
1250	72.9	1250	65.4
1250	72.9	1250	65.5
1250	72.9	1250	65.6
1250	73	1250	65.7
1250	73.1	1250	65.8
1250	73.2	1250	65.9
1250	73.3	1250	66.1
1250	73.4	1250	66.3
1250	73.5	1250	66.5
1250	73.7	1250	66.7
1250	73.8	1250	66.9
1250	74	1250	67.1
1250	74.1	1250	67.3
1250	74.3	1250	67.6
1250	74.4	1250	67.8
1260	74.6	1260	68
1260	74.7	1260	68.2
1260	74.9	1260	68.4
1260	75	1260	68.6
1260	75.2	1260	68.8
1260	75.3	1260	69
1260	75.4	1260	69.2
1260	75.6	1260	69.4
1260	75.7	1260	69.6
1260	75.8	1260	69.8
1260	75.9	1260	69.9
1260	76	1260	70.1
1260	76.1	1260	70.3
1260	76.2	1260	70.4
1260	76.3	1260	70.6
1260	76.4	1260	70.7
1260	76.5	1260	70.9
1260	76.6	1260	71
1260	76.7	1260	71.2
1260	76.8	1260	71.3
1270	76.9	1270	71.4
1270	77	1270	71.5
1270	77.1	1270	71.6
1270	77.2	1270	71.8
1270	77.3	1270	71.9
1270	77.4	1270	72
1270	77.5	1270	72.1
1270	77.6	1270	72.2
1270	77.7	1270	72.3
1270	77.9	1270	72.4
1270	78	1270	72.5
1270	78.1	1270	72.6
1270	78.2	1270	72.7
1270	78.3	1270	72.8
1270	78.3	1270	72.9
1270	78.4	1270	73
1270	78.5	1270	73.1
1270	78.6	1270	73.2
1270	78.6	1270	73.3
1270	78.7	1270	73.5
1270	78.8	1270	73.6
1280	78.8	1280	73.7
1280	78.9	1280	73.9
1280	79	1280	74
1280	79	1280	74.2
1280	79.1	1280	74.3
1280	79.2	1280	74.5
1280	79.2	1280	74.6
1280	79.3	1280	74.7
1280	79.3	1280	74.9
1280	79.4	1280	75
1280	79.5	1280	75.2
1280	79.5	1280	75.3
1280	79.6	1280	75.4
1280	79.6	1280	75.6
1280	79.7	1280	75.7
1280	79.7	1280	75.8
1280	79.8	1280	75.9
1280	79.8	1280	76.1
1280	79.9	1280	76.2
1280	79.9	1280	76.3
1280	80	1280	76.4
1290	80.1	1290	76.5
1290	80.1	1290	76.6
1290	80.2	1290	76.7
1290	80.2	1290	76.8
1290	80.3	1290	76.9
1290	80.3	1290	76.9
1290	80.4	1290	77
1290	80.4	1290	77.1
1290	80.5	1290	77.2
1290	80.5	1290	77.3
1290	80.5	1290	77.4
1290	80.5	1290	77.5
1290	80.6	1290	77.5
1290	80.6	1290	77.6
1290	80.6	1290	77.7
1290	80.7	1290	77.7
1290	80.7	1290	77.8
1290	80.7	1290	77.9
1290	80.8	1290	77.9
1290	80.8	1290	78
1290	80.8	1290	78
1300	80.9	1300	78.1
1300	80.9	1300	78.1
1300	80.9	1300	78.2
1300	81	1300	78.2
1300	81	1300	78.3
1300	81	1300	78.3
1300	81	1300	78.4
1300	81	1300	78.4
1300	81.1	1300	78.5
1300	81.1	1300	78.5
1300	81.1	1300	78.5
1300	81.1	1300	78.6
1300	81.2	1300	78.6
1300	81.2	1300	78.6
1300	81.2	1300	78.7
1300	81.2	1300	78.7
1300	81.2	1300	78.8
1300	81.3	1300	78.8
1300	81.3	1300	78.8
1300	81.3	1300	78.9
1310	81.3	1310	78.9
1310	81.4	1310	78.9
1310	81.4	1310	79
1310	81.4	1310	79
1310	81.4	1310	79
1310	81.5	1310	79
1310	81.5	1310	79.1
1310	81.5	1310	79.1
1310	81.5	1310	79.1
1310	81.5	1310	79.1
1310	81.5	1310	79.1
1310	81.6	1310	79.2
1310	81.6	1310	79.2
1310	81.7	1310	79.2
1310	81.7	1310	79.2
1310	81.7	1310	79.2
1310	81.7	1310	79.2
1310	81.8	1310	79.2
1310	81.8	1310	79.3
1310	81.8	1310	79.3
1310	81.8	1310	79.3
1320	81.9	1320	79.4
1320	81.9	1320	79.4
1320	81.9	1320	79.4
1320	81.9	1320	79.4
1320	82	1320	79.4
1320	82	1320	79.5
1320	82	1320	79.5
1320	82	1320	79.5
1320	82	1320	79.5
1320	82	1320	79.6
1320	82	1320	79.6
1320	82	1320	79.6
1320	81.9	1320	79.7
1320	81.9	1320	79.7
1320	81.9	1320	79.7
1320	81.9	1320	79.7
1320	81.9	1320	79.7
1320	81.9	1320	79.8
1320	81.9	1320	79.8
1320	81.8	1320	79.8
1320	81.8	1320	79.8
1330	81.8	1330	79.8
1330	81.8	1330	79.8
1330	81.8	1330	79.8
1330	81.8	1330	79.7
1330	81.8	1330	79.7
1330	81.8	1330	79.7
1330	81.7	1330	79.7
1330	81.7	1330	79.6
1330	81.7	1330	79.6
1330	81.6	1330	79.5
1330	81.6	1330	79.5
1330	81.6	1330	79.4
1330	81.5	1330	79.4
1330	81.5	1330	79.3
1330	81.4	1330	79.2
1330	81.4	1330	79.1
1330	81.3	1330	79.1
1330	81.3	1330	79
1330	81.2	1330	78.9
1330	81.2	1330	78.7
1330	81.2	1330	78.6
1340	81.1	1340	78.5
1340	81.1	1340	78.3
1340	81	1340	78.1
1340	81	1340	77.9
1340	80.9	1340	77.7
1340	80.8	1340	77.5
1340	80.7	1340	77.3
1340	80.6	1340	77.1
1340	80.5	1340	76.9
1340	80.3	1340	76.8
1340	80.1	1340	76.7
1340	80	1340	76.7
1340	79.9	1340	76.7
1340	79.8	1340	76.8
1340	79.8	1340	76.9
1340	79.9	1340	77.1
1340	80	1340	77.2
1340	80.1	1340	77.4
1340	80.2	1340	77.6
1340	80.3	1340	77.7
1350	80.4	1350	77.8
1350	80.5	1350	78
1350	80.6	1350	78.1
1350	80.7	1350	78.1
1350	80.7	1350	78.2
1350	80.8	1350	78.2
1350	80.8	1350	78.2
1350	80.8	1350	78.2
1350	80.8	1350	78.2
1350	80.8	1350	78.2
1350	80.8	1350	78.1
1350	80.8	1350	78.1
1350	80.8	1350	78.1
1350	80.7	1350	78.1
1350	80.7	1350	78.1
1350	80.8	1350	78.1
1350	80.8	1350	78.1
1350	80.8	1350	78.1
1350	80.9	1350	78.1
1350	80.9	1350	78.1
1350	81	1350	78.2
1360	81.1	1360	78.3
1360	81.2	1360	78.4
1360	81.3	1360	78.6
1360	81.4	1360	78.8
1360	81.5	1360	79
1360	81.7	1360	79.2
1360	81.9	1360	79.4
1360	82.1	1360	79.6
1360	82.3	1360	79.8
1360	82.6	1360	80
1360	82.9	1360	80.3
1360	83.2	1360	80.5
1360	83.4	1360	80.7
1360	83.7	1360	80.9
1360	83.9	1360	81.2
1360	84.1	1360	81.4
[truncated: 5,471 more rows]

## Sheet: Fig 3a-c
															活化能Ea
HOF-SXU-8			HOF-g Experimented			HOF-SXU-9			HOF-g Calculated			HOF-g Experimented			HOF-SXU-8		HOF-glass
T(°C)	σ(S cm-1)	lg(σ)	T(°C)	σ(S cm-1)	lg(σ)	T(°C)	σ(S cm-1)	lg(σ)	T(°C)	σ(S cm-1)	lg(σ)	T(°C)	σ(S cm-1)	lg(σ)	1000 T-1 (K-1)	lgσ (S cm-1)	1000 T-1 (K-1)	lgσ (S cm-1)
30	3.4e-09	-8.46852	30	0.0102	-1.9914	30	4.15e-09	-8.38195	20	0.0565	-1.24795	30	0.0102	-1.9914	3.30033	-8.50852	3.30033	-1.9914
40	5.31e-09	-8.27491	40	0.0113	-1.84692	40	3.74e-09	-8.42713	40	0.0729	-1.13727	40	0.0113	-1.84692	3.19489	-8.27491	3.19489	-1.84692
50	7.86e-09	-8.10458	50	0.019	-1.72125	50	3.69e-09	-8.43297	60	0.0881	-1.05502	60	0.0241	-1.61798	3.09598	-8.08458	3.09598	-1.72125
60	1.08e-08	-7.86658	60	0.0241	-1.61798	60	3.61e-09	-8.44249	80	0.1121	-0.95039	80	0.0375	-1.42597	3.003	-7.83658	3.003	-1.61798
70	2.58e-08	-7.58838	70	0.0298	-1.52578	70	4.08e-09	-8.38934	100	0.129	-0.88941	100	0.0562	-1.25026	2.91545	-7.58838	2.91545	-1.52578
80	4.54e-08	-7.34294	80	0.0375	-1.42597	80	4.54e-09	-8.34294							2.83286	-7.40294	2.83286	-1.42597
90	6.35e-08	-7.19723	90	0.045	-1.34679	90	5.44e-09	-8.2644							2.75482	-7.19723	2.75482	-1.34679
100	1.31e-07	-6.88273	100	0.0562	-1.25026	100	8.31e-09	-8.0804							2.68097	-6.98273	2.68097	-1.25026

## Sheet: Fig 3d
Time(h)	σ (S cm-1)
1	0.0554
2	0.0556
3	0.0558
4	0.0562
5	0.0559
6	0.0562
7	0.0562
8	0.0562
9	0.0561
10	0.0559
11	0.0557
12	0.0556
13	0.0552
14	0.0553
15	0.0552
16	0.0549

## Sheet: Fig 4c-e
	anion-anion	anion-H	anion-DMF	anion-water	H-H	H-DMF	H-water	DMF-DMF	DMF-water	water-water
r (nm)	g (r)	g (r)	g (r)	g (r)	g (r)	g (r)	g (r)	g (r)	g (r)	g (r)
0	0	0	0	0	0	0	0	0	0	0
0.002	0	0	0	0	0	0	0	0	0	0
0.004	0	0	0	0	0	0	0	0	0	0
0.006	0	0	0	0	0	0	0	0	0	0
0.008	0	0	0	0	0	0	0	0	0	0
0.01	0	0	0	0	0	0	0	0	0	0
0.012	0	0	0	0	0	0	0	0	0	0
0.014	0	0	0	0	0	0	0	0	0	0
0.016	0	0	0	0	0	0	0	0	0	0
0.018	0	0	0	0	0	0	0	0	0	0
0.02	0	0	0	0	0	0	0	0	0	0
0.022	0	0	0	0	0	0	0	0	0	0
0.024	0	0	0	0	0	0	0	0	0	0
0.026	0	0	0	0	0	0	0	0	0	0
0.028	0	0	0	0	0	0	0	0	0	0
0.03	0	0	0	0	0	0	0	0	0	0
0.032	0	0	0	0	0	0	0	0	0	0
0.034	0	0	0	0	0	0	0	0	0	0
0.036	0	0	0	0	0	0	0	0	0	0
0.038	0	0	0	0	0	0	0	0	0	0
0.04	0	0	0	0	0	0	0	0	0	0
0.042	0	0	0	0	0	0	0	0	0	0
0.044	0	0	0	0	0	0	0	0	0	0
0.046	0	0	0	0	0	0	0	0	0	0
0.048	0	0	0	0	0	0	0	0	0	0
0.05	0	0	0	0	0	0	0	0	0	0
0.052	0	0	0	0	0	0	0	0	0	0
0.054	0	0	0	0	0	0	0	0	0	0
0.056	0	0	0	0	0	0	0	0	0	0
0.058	0	0	0	0	0	0	0	0	0	0
0.06	0	0	0	0	0	0	0	0	0	0
0.062	0	0	0	0	0	0	0	0	0	0
0.064	0	0	0	0	0	0	0	0	0	0
0.066	0	0	0	0	0	0	0	0	0	0
0.068	0	0	0	0	0	0	0	0	0	0
0.07	0	0	0	0	0	0	0	0	0	0
0.072	0	0	0	0	0	0	0	0	0	0
0.074	0	0	0	0	0	0	0	0	0	0
0.076	0	0	0	0	0	0	0	0	0	0
0.078	0	0	0	0	0	0	0	0	0	0
0.08	0	0	0	0	0	0	0	0	0	0
0.082	0	0	0	0	0	0	0	0	0	0
0.084	0	0	0	0	0	0	0	0	0	0
0.086	0	0	0	0	0	0	0	0	0	0
0.088	0	0	0	0	0	0	0	0	0	0
0.09	0	0	0	0	0	0	0	0	0	0
0.092	0	0	0	0	0	0	0	0	0	0
0.094	0	0	0	0	0	0	0	0	0	0
0.096	0	0	0	0	0	0	0	0	0	0
0.098	0	0	0	0	0	0	0	0	0	0
0.1	0	0	0	0	0	0	0	0	0	0
0.102	0	0	0	0	0	0	0	0	0	0
0.104	0	0	0	0	0	0	0	0	0	0
0.106	0	0	0	0	0	0	0	0	0	0
0.108	0	0	0	0	0	0	0	0	0	0
0.11	0	0	0	0	0	0	0	0	0	0
0.112	0	0	0	0	0	0	0	0	0	0
0.114	0	0	0	0	0	0	0	0	0	0
0.116	0	0	0	0	0	0	0	0	0	0
0.118	0	0	0	0	0	0	0	0	0	0
0.12	0	0	0	0	0	0	0	0	0	0
0.122	0	0	0	0	0	0	0	0	0	0
0.124	0	0	0	0	0	0	0	0	0	0
0.126	0	0	0	0	0	0	0	0	0	0
0.128	0	0	0	0	0	0	0	0	0	0
0.13	0	0	0	0	0	0	0	0	0	0
0.132	0	0	0	0	0	0	0	0	0	0
0.134	0	0	0	0	0	0	0	0	0	0
0.136	0	0	0	0	0	0	0	0	0	0
0.138	0	0	0	0	0	0	0	0	0	0
0.14	0	0	0	0	0	0	0	0	0	0
0.142	0	0	0	0	0	0	0	0	0	0
0.144	0	0	0	0	0	0	0	0	0	0
0.146	0	0	0	0	0	0	0	0	0	0
0.148	0	0	0	0	0	0	0	0	0	0
0.15	0	0	0	0	0	0	0	0	0	0
0.152	0	0	0	0	0	0	0	0	0	0
0.154	0	0	0	0	0	0	0	0	0	0
0.156	0.025	0	0	0	0	0	0	0.07	0	0
0.158	0.015	0	0	0	0	0	0	0.043	0	0
0.16	0.026	0	0	0	0	0	0	0.09	0	0
0.162	0.053	0	0	0	0	0	0	0.205	0	0
0.164	0.074	0	0	0	0	0	0	0.433	0	0
0.166	0.071	0	0	0	0	0	0	0.836	0	0
0.168	0.07	0	0	0	0	0	0	1.451	0	0
0.17	0.077	0	0	0	0	0	0	2.293	0	0
0.172	0.091	0	0	0	0	0	0	3.298	0	0
0.174	0.167	0	0	0	0	0	0	4.311	0	0
0.176	0.375	0	0	0	0	0	0	5.072	0	0
0.178	0.718	0	0	0	0	0	0	5.381	0.001	0
0.18	1.016	0	0	0	0	0	0	5.142	0.001	0
0.182	1.012	0	0	0	0	0.001	0	4.4	0.001	0
0.184	0.728	0	0	0	0	0.001	0	3.383	0.003	0.001
0.186	0.385	0	0.001	0	0	0.002	0	2.356	0.004	0.001
0.188	0.174	0	0.002	0.001	0	0.004	0	1.529	0.006	0.001
0.19	0.112	0.001	0.002	0.001	0	0.006	0	1.029	0.01	0.002
0.192	0.109	0.001	0.004	0.002	0	0.009	0.001	0.86	0.014	0.003
0.194	0.092	0.002	0.006	0.003	0	0.013	0.002	0.944	0.017	0.007
0.196	0.06	0.003	0.007	0.004	0.001	0.021	0.004	1.183	0.024	0.009
0.198	0.044	0.004	0.01	0.006	0	0.024	0.006	1.454	0.031	0.013
0.2	0.066	0.006	0.013	0.008	0	0.033	0.011	1.758	0.036	0.017
0.202	0.147	0.007	0.016	0.011	0	0.042	0.018	2.126	0.045	0.026
0.204	0.332	0.011	0.019	0.013	0	0.05	0.023	2.661	0.054	0.034
0.206	0.667	0.017	0.022	0.016	0.002	0.063	0.049	3.328	0.062	0.043
0.208	1.178	0.024	0.026	0.02	0.003	0.072	0.085	4.051	0.071	0.061
0.21	1.842	0.041	0.031	0.026	0.006	0.085	0.151	4.613	0.082	0.086
0.212	2.552	0.065	0.034	0.032	0.005	0.107	0.269	4.752	0.092	0.114
0.214	2.954	0.105	0.038	0.043	0.012	0.132	0.464	4.479	0.105	0.15
0.216	2.93	0.166	0.043	0.054	0.01	0.163	0.704	3.788	0.119	0.208
0.218	2.584	0.256	0.049	0.071	0.013	0.201	1.046	2.918	0.132	0.261
0.22	2.016	0.36	0.053	0.09	0.027	0.247	1.449	2.078	0.151	0.34
0.222	1.386	0.498	0.058	0.114	0.035	0.314	1.887	1.445	0.17	0.42
0.224	0.876	0.643	0.066	0.139	0.033	0.372	2.358	1.092	0.191	0.518
0.226	0.569	0.795	0.073	0.163	0.053	0.439	2.782	1.007	0.21	0.598
0.228	0.466	0.931	0.082	0.197	0.035	0.501	3.18	1.1	0.234	0.692
0.23	0.527	1.075	0.09	0.226	0.056	0.577	3.505	1.237	0.259	0.799
0.232	0.697	1.208	0.1	0.258	0.067	0.619	3.805	1.318	0.277	0.902
0.234	0.971	1.307	0.11	0.283	0.091	0.677	3.908	1.27	0.301	0.974
0.236	1.457	1.397	0.123	0.309	0.122	0.716	4.065	1.183	0.323	1.063
0.238	2.331	1.45	0.133	0.338	0.114	0.732	4.079	1.122	0.342	1.137
0.24	3.567	1.481	0.144	0.365	0.154	0.761	4.157	1.182	0.365	1.181
0.242	4.85	1.515	0.156	0.385	0.162	0.756	4.153	1.402	0.39	1.243
0.244	5.571	1.491	0.168	0.404	0.208	0.776	4.068	1.795	0.405	1.303
0.246	5.331	1.487	0.18	0.417	0.215	0.778	3.995	2.242	0.424	1.349
0.248	4.374	1.454	0.191	0.434	0.273	0.761	3.901	2.655	0.432	1.376
0.25	3.213	1.408	0.204	0.447	0.287	0.756	3.846	2.897	0.458	1.411
0.252	2.304	1.363	0.218	0.461	0.323	0.738	3.784	2.91	0.465	1.453
0.254	1.772	1.324	0.228	0.467	0.377	0.729	3.692	2.745	0.486	1.461
0.256	1.529	1.271	0.242	0.478	0.427	0.719	3.641	2.483	0.5	1.474
0.258	1.447	1.23	0.25	0.478	0.438	0.706	3.594	2.256	0.508	1.497
0.26	1.413	1.166	0.262	0.486	0.489	0.687	3.513	2.099	0.524	1.508
0.262	1.372	1.125	0.274	0.492	0.502	0.668	3.436	2.024	0.539	1.531
0.264	1.312	1.084	0.285	0.502	0.581	0.665	3.438	1.984	0.544	1.536
0.266	1.247	1.034	0.296	0.504	0.645	0.646	3.422	1.979	0.556	1.532
0.268	1.195	0.991	0.307	0.508	0.686	0.641	3.429	1.946	0.566	1.547
0.27	1.188	0.959	0.316	0.513	0.715	0.626	3.348	1.916	0.575	1.547
0.272	1.251	0.934	0.326	0.52	0.757	0.622	3.352	1.873	0.588	1.571
0.274	1.406	0.909	0.337	0.529	0.817	0.624	3.333	1.807	0.601	1.587
0.276	1.647	0.887	0.346	0.535	0.867	0.615	3.29	1.768	0.607	1.597
0.278	1.944	0.862	0.355	0.544	0.918	0.617	3.337	1.732	0.617	1.622
0.28	2.189	0.841	0.367	0.551	0.972	0.615	3.316	1.698	0.631	1.65
0.282	2.249	0.834	0.377	0.565	1.024	0.615	3.314	1.671	0.641	1.654
0.284	2.069	0.826	0.386	0.577	1.06	0.63	3.285	1.652	0.651	1.711
0.286	1.733	0.818	0.395	0.591	1.124	0.631	3.277	1.633	0.666	1.745
0.288	1.356	0.823	0.407	0.607	1.155	0.636	3.266	1.617	0.678	1.778
0.29	1.055	0.819	0.416	0.624	1.206	0.639	3.225	1.59	0.691	1.793
0.292	0.861	0.823	0.426	0.641	1.304	0.648	3.204	1.56	0.703	1.863
0.294	0.748	0.825	0.437	0.66	1.325	0.656	3.203	1.527	0.721	1.876
0.296	0.681	0.828	0.447	0.68	1.404	0.655	3.181	1.495	0.733	1.925
0.298	0.644	0.832	0.459	0.709	1.38	0.672	3.15	1.453	0.745	1.953
0.3	0.629	0.831	0.47	0.724	1.427	0.668	3.132	1.42	0.762	2
0.302	0.634	0.842	0.482	0.742	1.483	0.679	3.039	1.398	0.774	2.023
0.304	0.662	0.843	0.491	0.762	1.522	0.69	3.046	1.379	0.788	2.093
0.306	0.706	0.852	0.502	0.781	1.51	0.7	2.978	1.373	0.802	2.11
0.308	0.764	0.849	0.515	0.803	1.588	0.706	2.937	1.365	0.819	2.138
0.31	0.837	0.861	0.527	0.816	1.581	0.714	2.86	1.365	0.831	2.17
0.312	0.897	0.862	0.537	0.836	1.617	0.724	2.785	1.366	0.849	2.207
0.314	0.946	0.867	0.548	0.849	1.701	0.74	2.722	1.381	0.86	2.209
0.316	0.972	0.873	0.56	0.865	1.662	0.749	2.664	1.395	0.87	2.228
0.318	0.976	0.875	0.572	0.876	1.733	0.748	2.587	1.407	0.878	2.262
0.32	0.954	0.887	0.584	0.886	1.682	0.757	2.474	1.431	0.892	2.238
0.322	0.927	0.884	0.593	0.901	1.692	0.768	2.422	1.461	0.904	2.229
0.324	0.89	0.886	0.603	0.911	1.731	0.778	2.309	1.49	0.911	2.249
0.326	0.869	0.89	0.615	0.92	1.741	0.783	2.224	1.537	0.922	2.228
0.328	0.871	0.894	0.627	0.926	1.755	0.793	2.129	1.593	0.933	2.196
0.33	0.923	0.897	0.64	0.933	1.722	0.802	2.042	1.661	0.934	2.196
0.332	1.032	0.906	0.65	0.939	1.755	0.805	1.948	1.729	0.945	2.187
0.334	1.203	0.912	0.661	0.942	1.752	0.826	1.87	1.802	0.954	2.15
0.336	1.409	0.931	0.67	0.943	1.751	0.824	1.78	1.867	0.959	2.146
0.338	1.603	0.932	0.682	0.952	1.759	0.829	1.699	1.92	0.962	2.123
0.34	1.724	0.931	0.692	0.954	1.759	0.841	1.623	1.934	0.972	2.111
0.342	1.734	0.954	0.701	0.959	1.789	0.843	1.551	1.92	0.972	2.089
0.344	1.611	0.956	0.712	0.956	1.756	0.847	1.478	1.874	0.974	2.054
0.346	1.398	0.955	0.72	0.96	1.696	0.85	1.441	1.804	0.979	2.022
0.348	1.167	0.968	0.731	0.962	1.676	0.849	1.386	1.732	0.989	2.009
0.35	0.976	0.988	0.737	0.961	1.672	0.857	1.345	1.655	0.987	1.989
0.352	0.85	0.998	0.746	0.965	1.646	0.845	1.306	1.602	0.988	1.98
0.354	0.787	1.014	0.755	0.967	1.632	0.854	1.25	1.58	0.989	1.952
0.356	0.77	1.029	0.763	0.969	1.611	0.85	1.214	1.587	0.992	1.95
0.358	0.777	1.034	0.771	0.969	1.581	0.844	1.184	1.62	0.992	1.923
0.36	0.804	1.057	0.778	0.973	1.58	0.84	1.153	1.666	0.99	1.907
0.362	0.832	1.063	0.788	0.982	1.564	0.846	1.125	1.691	0.993	1.898
0.364	0.873	1.074	0.792	0.979	1.546	0.842	1.104	1.696	0.99	1.895
0.366	0.943	1.083	0.799	0.98	1.547	0.834	1.078	1.68	0.994	1.879
0.368	1.052	1.094	0.805	0.983	1.498	0.836	1.061	1.656	0.994	1.872
0.37	1.186	1.107	0.811	0.987	1.514	0.827	1.038	1.62	0.994	1.85
0.372	1.301	1.109	0.819	0.987	1.444	0.823	1.02	1.59	0.995	1.856
0.374	1.361	1.115	0.826	0.99	1.45	0.83	1.006	1.574	0.994	1.834
0.376	1.335	1.107	0.829	0.99	1.437	0.817	1.004	1.554	0.996	1.83
0.378	1.246	1.104	0.833	0.993	1.398	0.825	0.985	1.545	0.998	1.814
0.38	1.147	1.101	0.839	0.992	1.359	0.819	0.969	1.531	0.999	1.817
0.382	1.107	1.099	0.843	0.99	1.352	0.825	0.966	1.523	1.001	1.769
0.384	1.133	1.091	0.845	0.991	1.338	0.825	0.945	1.506	0.993	1.769
0.386	1.208	1.083	0.853	0.994	1.344	0.816	0.952	1.488	0.998	1.758
0.388	1.28	1.071	0.859	0.991	1.317	0.818	0.946	1.471	1	1.751
0.39	1.314	1.065	0.86	0.989	1.26	0.826	0.937	1.451	0.997	1.742
0.392	1.297	1.059	0.866	0.983	1.256	0.823	0.94	1.428	0.995	1.711
0.394	1.228	1.052	0.866	0.987	1.257	0.829	0.923	1.411	0.996	1.688
0.396	1.141	1.047	0.873	0.98	1.246	0.829	0.923	1.391	1	1.69
0.398	1.06	1.039	0.877	0.983	1.185	0.828	0.906	1.37	0.996	1.642
0.4	1.007	1.036	0.877	0.98	1.187	0.833	0.914	1.354	1.002	1.639
0.402	0.988	1.038	0.884	0.978	1.156	0.84	0.908	1.344	1.004	1.611
0.404	0.999	1.034	0.886	0.971	1.133	0.846	0.906	1.327	1.002	1.598
0.406	1.027	1.037	0.888	0.971	1.144	0.85	0.904	1.328	1.004	1.578
0.408	1.063	1.033	0.891	0.975	1.112	0.848	0.908	1.324	1.006	1.555
0.41	1.103	1.032	0.895	0.972	1.129	0.854	0.905	1.322	1.005	1.527
0.412	1.142	1.031	0.896	0.968	1.069	0.856	0.883	1.327	1.005	1.516
0.414	1.186	1.047	0.899	0.971	1.057	0.858	0.896	1.331	1.007	1.494
0.416	1.234	1.049	0.903	0.97	1.059	0.863	0.874	1.327	1.005	1.479
0.418	1.286	1.055	0.908	0.968	1.035	0.862	0.892	1.325	1.006	1.45
0.42	1.329	1.062	0.908	0.969	1.003	0.869	0.882	1.314	1.004	1.427
0.422	1.353	1.064	0.911	0.972	1.029	0.874	0.88	1.303	1.004	1.42
0.424	1.34	1.069	0.913	0.972	0.981	0.871	0.884	1.286	1.001	1.406
0.426	1.285	1.081	0.915	0.976	0.958	0.879	0.885	1.267	1.003	1.377
0.428	1.201	1.089	0.919	0.977	0.956	0.875	0.883	1.248	0.999	1.353
0.43	1.107	1.097	0.922	0.978	0.953	0.881	0.884	1.221	0.999	1.332
0.432	1.031	1.103	0.923	0.978	0.938	0.88	0.878	1.199	1.001	1.333
0.434	0.974	1.114	0.925	0.984	0.922	0.884	0.882	1.185	0.996	1.296
0.436	0.939	1.121	0.926	0.982	0.925	0.882	0.878	1.172	0.995	1.299
0.438	0.925	1.135	0.932	0.985	0.912	0.881	0.873	1.159	0.99	1.285
0.44	0.921	1.138	0.931	0.988	0.903	0.887	0.888	1.144	0.987	1.268
0.442	0.936	1.145	0.935	0.992	0.867	0.888	0.882	1.132	0.989	1.261
0.444	0.963	1.157	0.937	0.992	0.907	0.881	0.887	1.116	0.986	1.25
0.446	1.004	1.157	0.937	0.995	0.903	0.88	0.871	1.101	0.98	1.23
0.448	1.053	1.169	0.941	0.997	0.891	0.88	0.891	1.084	0.98	1.223
0.45	1.109	1.18	0.941	0.994	0.871	0.881	0.881	1.076	0.976	1.227
0.452	1.173	1.191	0.941	1.001	0.863	0.882	0.888	1.061	0.976	1.217
0.454	1.237	1.194	0.943	0.999	0.845	0.883	0.893	1.057	0.972	1.194
0.456	1.299	1.209	0.946	1.004	0.851	0.882	0.886	1.048	0.971	1.193
0.458	1.35	1.211	0.945	1.005	0.823	0.881	0.886	1.045	0.969	1.174
0.46	1.375	1.216	0.946	1.007	0.799	0.883	0.89	1.041	0.962	1.173
0.462	1.366	1.222	0.948	1.008	0.818	0.881	0.89	1.041	0.966	1.168
0.464	1.327	1.232	0.948	1.008	0.829	0.882	0.892	1.04	0.964	1.15
0.466	1.259	1.227	0.949	1.007	0.822	0.874	0.9	1.04	0.96	1.14
0.468	1.182	1.238	0.949	1.01	0.794	0.871	0.896	1.041	0.956	1.141
0.47	1.115	1.237	0.949	1.011	0.794	0.883	0.906	1.039	0.954	1.136
0.472	1.067	1.234	0.951	1.012	0.772	0.878	0.905	1.039	0.954	1.119
0.474	1.044	1.236	0.953	1.012	0.799	0.877	0.908	1.042	0.948	1.132
0.476	1.043	1.229	0.951	1.013	0.772	0.88	0.923	1.041	0.947	1.111
0.478	1.061	1.226	0.95	1.009	0.778	0.882	0.92	1.04	0.95	1.101
0.48	1.098	1.217	0.949	1.009	0.786	0.876	0.919	1.038	0.946	1.102
0.482	1.141	1.209	0.95	1.007	0.772	0.88	0.925	1.04	0.947	1.088
0.484	1.189	1.209	0.95	1.011	0.785	0.881	0.922	1.039	0.945	1.091
0.486	1.223	1.19	0.947	1.009	0.791	0.881	0.93	1.039	0.94	1.072
0.488	1.237	1.178	0.947	1.008	0.746	0.881	0.929	1.04	0.94	1.074
0.49	1.224	1.171	0.948	1.008	0.759	0.889	0.944	1.039	0.941	1.073
0.492	1.183	1.157	0.947	1.006	0.765	0.883	0.939	1.04	0.941	1.059
0.494	1.131	1.144	0.947	1.001	0.758	0.887	0.948	1.039	0.94	1.063
0.496	1.079	1.135	0.944	1.003	0.756	0.891	0.945	1.04	0.94	1.054
0.498	1.042	1.126	0.947	1.005	0.771	0.891	0.952	1.036	0.936	1.05
0.5	1.028	1.115	0.944	1	0.753	0.895	0.962	1.035	0.94	1.048
0.502	1.031	1.098	0.946	1.004	0.771	0.898	0.955	1.037	0.941	1.045
0.504	1.053	1.092	0.944	1.003	0.778	0.903	0.967	1.04	0.939	1.039
0.506	1.073	1.081	0.943	1.004	0.76	0.901	0.96	1.037	0.935	1.037
0.508	1.087	1.076	0.944	1.002	0.77	0.906	0.974	1.037	0.94	1.03
0.51	1.085	1.068	0.942	1.001	0.762	0.907	0.979	1.038	0.942	1.02
0.512	1.071	1.063	0.943	1.001	0.783	0.916	0.98	1.038	0.94	1.023
0.514	1.053	1.056	0.944	1	0.769	0.919	0.977	1.038	0.943	1.013
0.516	1.032	1.055	0.943	0.998	0.769	0.917	0.975	1.04	0.942	1.012
0.518	1.023	1.045	0.944	1.002	0.76	0.926	0.975	1.04	0.942	1.009
0.52	1.022	1.043	0.943	0.999	0.766	0.927	0.984	1.04	0.943	1.006
0.522	1.032	1.033	0.943	1.004	0.77	0.93	0.995	1.044	0.944	0.996
0.524	1.055	1.032	0.945	1.004	0.778	0.93	0.987	1.04	0.947	0.997
0.526	1.085	1.034	0.946	1.005	0.787	0.938	1.002	1.043	0.951	0.994
0.528	1.113	1.028	0.947	1.006	0.754	0.937	0.993	1.042	0.948	0.989
0.53	1.131	1.032	0.946	1.004	0.766	0.94	0.994	1.043	0.948	0.995
0.532	1.13	1.028	0.949	1.003	0.79	0.94	1.005	1.045	0.95	1
0.534	1.114	1.026	0.948	1.005	0.807	0.94	0.993	1.047	0.953	0.99
0.536	1.082	1.029	0.95	1.008	0.788	0.944	1	1.047	0.953	0.975
0.538	1.05	1.028	0.95	1.004	0.794	0.939	1.002	1.047	0.954	0.985
0.54	1.024	1.026	0.95	1.008	0.794	0.95	1.002	1.049	0.956	0.978
0.542	1.007	1.028	0.951	1.008	0.795	0.954	0.994	1.049	0.957	0.974
0.544	0.998	1.026	0.953	1.007	0.815	0.95	1.001	1.048	0.958	0.981
0.546	0.994	1.032	0.954	1.011	0.797	0.955	0.992	1.051	0.957	0.975
0.548	0.987	1.035	0.954	1.011	0.795	0.954	1	1.055	0.963	0.977
0.55	0.983	1.029	0.954	1.008	0.835	0.963	0.998	1.055	0.963	0.97
0.552	0.977	1.035	0.957	1.008	0.841	0.958	0.998	1.055	0.966	0.964
0.554	0.971	1.035	0.957	1.009	0.812	0.962	0.995	1.057	0.967	0.969
0.556	0.97	1.038	0.957	1.009	0.827	0.964	0.994	1.057	0.967	0.964
0.558	0.965	1.037	0.958	1.009	0.844	0.967	0.991	1.058	0.967	0.967
0.56	0.969	1.041	0.959	1.008	0.841	0.971	0.996	1.058	0.97	0.969
0.562	0.971	1.037	0.959	1.01	0.839	0.973	0.988	1.062	0.972	0.958
0.564	0.975	1.039	0.96	1.01	0.862	0.972	0.984	1.063	0.97	0.952
0.566	0.976	1.04	0.96	1.012	0.859	0.978	0.983	1.065	0.974	0.962
0.568	0.976	1.039	0.962	1.011	0.863	0.977	0.984	1.063	0.979	0.954
0.57	0.972	1.043	0.962	1.013	0.85	0.975	0.975	1.065	0.979	0.951
0.572	0.967	1.041	0.962	1.01	0.857	0.978	0.979	1.067	0.981	0.953
0.574	0.966	1.046	0.963	1.01	0.875	0.985	0.971	1.065	0.985	0.942
0.576	0.964	1.042	0.962	1.011	0.868	0.986	0.968	1.068	0.986	0.946
0.578	0.97	1.043	0.963	1.017	0.885	0.989	0.972	1.069	0.986	0.951
0.58	0.983	1.05	0.964	1.012	0.905	0.99	0.964	1.068	0.988	0.943
0.582	1	1.047	0.966	1.011	0.916	0.99	0.965	1.072	0.988	0.94
0.584	1.011	1.047	0.965	1.013	0.899	0.993	0.954	1.071	0.99	0.934
0.586	1.019	1.051	0.964	1.015	0.906	0.991	0.95	1.072	0.991	0.94
0.588	1.018	1.054	0.967	1.014	0.923	0.987	0.95	1.073	0.992	0.931
0.59	1.007	1.053	0.967	1.015	0.914	0.994	0.952	1.074	0.994	0.939
0.592	0.992	1.056	0.968	1.014	0.918	0.993	0.95	1.072	0.994	0.936
0.594	0.972	1.051	0.966	1.017	0.926	0.996	0.949	1.075	0.993	0.933
0.596	0.954	1.052	0.969	1.016	0.939	0.994	0.947	1.074	0.994	0.934
0.598	0.938	1.054	0.969	1.018	0.933	0.992	0.936	1.074	0.997	0.939
0.6	0.926	1.056	0.968	1.017	0.949	0.998	0.933	1.075	0.998	0.942
0.602	0.919	1.054	0.969	1.017	0.955	0.993	0.931	1.078	1	0.938
0.604	0.925	1.057	0.97	1.017	0.943	0.993	0.923	1.077	1	0.939
0.606	0.937	1.061	0.97	1.02	0.955	0.997	0.93	1.077	1.005	0.932
0.608	0.956	1.06	0.97	1.018	0.941	0.991	0.914	1.078	1	0.932
0.61	0.978	1.055	0.971	1.018	0.941	0.984	0.923	1.078	1.005	0.932
0.612	0.997	1.058	0.973	1.021	0.978	0.989	0.915	1.078	1.005	0.927
0.614	1.009	1.056	0.971	1.023	0.976	0.987	0.919	1.076	1.002	0.929
0.616	1.008	1.058	0.972	1.023	0.948	0.99	0.911	1.078	1.006	0.934
0.618	1.004	1.063	0.972	1.023	0.949	0.991	0.898	1.077	1.005	0.929
0.62	0.99	1.058	0.973	1.025	0.96	0.99	0.917	1.077	1.004	0.936
0.622	0.978	1.061	0.973	1.022	0.995	0.983	0.902	1.077	1.006	0.925
0.624	0.968	1.059	0.974	1.025	0.95	0.981	0.902	1.077	1.006	0.93
0.626	0.961	1.06	0.975	1.025	0.989	0.98	0.907	1.076	1.006	0.931
0.628	0.959	1.06	0.975	1.025	0.97	0.978	0.9	1.076	1.007	0.93
0.63	0.958	1.061	0.976	1.026	0.985	0.977	0.899	1.074	1.008	0.927
0.632	0.961	1.06	0.975	1.025	0.984	0.976	0.893	1.073	1.006	0.924
0.634	0.963	1.061	0.976	1.027	0.974	0.969	0.897	1.074	1.008	0.93
0.636	0.964	1.061	0.977	1.028	1	0.969	0.897	1.072	1.006	0.931
0.638	0.965	1.06	0.975	1.028	1	0.972	0.886	1.071	1.008	0.929
0.64	0.964	1.06	0.977	1.029	0.995	0.971	0.895	1.071	1.007	0.929
0.642	0.963	1.063	0.975	1.029	0.98	0.963	0.894	1.07	1.007	0.931
0.644	0.959	1.066	0.977	1.029	1.007	0.966	0.884	1.069	1.01	0.93
0.646	0.956	1.068	0.978	1.031	1.003	0.967	0.887	1.072	1.008	0.928
0.648	0.951	1.065	0.978	1.032	1.008	0.964	0.879	1.069	1.006	0.928
0.65	0.947	1.073	0.978	1.033	1.009	0.968	0.883	1.068	1.007	0.928
0.652	0.942	1.067	0.977	1.034	0.991	0.963	0.885	1.066	1.006	0.927
0.654	0.937	1.069	0.977	1.031	0.999	0.96	0.89	1.064	1.009	0.923
0.656	0.932	1.074	0.978	1.033	1.001	0.962	0.881	1.066	1.008	0.919
0.658	0.927	1.078	0.978	1.036	0.996	0.961	0.887	1.064	1.008	0.931
0.66	0.921	1.069	0.978	1.037	1.012	0.959	0.884	1.066	1.007	0.926
0.662	0.923	1.074	0.978	1.037	0.999	0.958	0.88	1.063	1.004	0.925
0.664	0.926	1.081	0.978	1.037	1.009	0.96	0.883	1.063	1.003	0.928
0.666	0.93	1.079	0.978	1.038	1	0.957	0.874	1.059	1.003	0.93
0.668	0.936	1.084	0.978	1.039	0.991	0.953	0.88	1.058	1.003	0.925
0.67	0.941	1.086	0.979	1.041	1.008	0.957	0.884	1.059	1.002	0.928
0.672	0.941	1.079	0.979	1.043	0.987	0.949	0.875	1.058	1.001	0.931
0.674	0.941	1.085	0.979	1.043	0.991	0.953	0.881	1.058	1.003	0.924
0.676	0.938	1.09	0.979	1.043	0.989	0.954	0.888	1.058	1.002	0.927
0.678	0.931	1.09	0.979	1.046	1.001	0.95	0.88	1.056	1.001	0.922
0.68	0.925	1.093	0.979	1.048	0.971	0.951	0.884	1.053	1.001	0.925
0.682	0.918	1.092	0.979	1.049	0.983	0.954	0.883	1.054	0.997	0.923
0.684	0.91	1.093	0.98	1.05	0.953	0.953	0.887	1.053	0.998	0.924
0.686	0.909	1.097	0.98	1.051	0.975	0.956	0.882	1.052	0.999	0.923
0.688	0.907	1.097	0.979	1.053	0.955	0.953	0.881	1.052	0.997	0.922
0.69	0.909	1.096	0.979	1.054	0.951	0.95	0.884	1.053	0.996	0.922
0.692	0.912	1.099	0.979	1.054	0.945	0.95	0.883	1.05	0.996	0.923
0.694	0.915	1.097	0.98	1.055	0.948	0.955	0.892	1.048	0.993	0.927
0.696	0.918	1.099	0.979	1.058	0.943	0.958	0.883	1.048	0.992	0.92
0.698	0.921	1.097	0.979	1.058	0.925	0.955	0.882	1.047	0.993	0.927
0.7	0.924	1.102	0.979	1.06	0.926	0.953	0.885	1.046	0.993	0.914
0.702	0.927	1.098	0.98	1.06	0.926	0.96	0.892	1.044	0.991	0.921
0.704	0.929	1.099	0.98	1.061	0.917	0.955	0.884	1.042	0.991	0.919
0.706	0.932	1.1	0.979	1.059	0.92	0.954	0.883	1.044	0.991	0.923
0.708	0.936	1.101	0.98	1.063	0.91	0.958	0.887	1.04	0.991	0.925
0.71	0.944	1.099	0.98	1.061	0.894	0.958	0.882	1.04	0.99	0.922
0.712	0.95	1.099	0.981	1.062	0.882	0.964	0.889	1.04	0.99	0.918
0.714	0.958	1.099	0.981	1.064	0.888	0.963	0.887	1.041	0.989	0.92
0.716	0.968	1.093	0.981	1.065	0.875	0.964	0.888	1.037	0.987	0.919
0.718	0.974	1.1	0.981	1.065	0.872	0.96	0.888	1.035	0.989	0.921
0.72	0.975	1.1	0.982	1.068	0.862	0.964	0.882	1.035	0.987	0.918
0.722	0.976	1.096	0.982	1.067	0.851	0.967	0.893	1.033	0.987	0.915
0.724	0.972	1.1	0.983	1.067	0.839	0.964	0.885	1.034	0.988	0.92
0.726	0.969	1.097	0.983	1.069	0.825	0.964	0.89	1.03	0.985	0.914
0.728	0.965	1.095	0.985	1.069	0.826	0.963	0.885	1.029	0.987	0.917
0.73	0.959	1.095	0.984	1.07	0.821	0.97	0.883	1.03	0.985	0.915
0.732	0.955	1.096	0.984	1.071	0.843	0.97	0.893	1.029	0.984	0.92
0.734	0.953	1.096	0.985	1.071	0.818	0.97	0.883	1.026	0.986	0.918
0.736	0.951	1.095	0.986	1.072	0.799	0.969	0.888	1.027	0.985	0.918
0.738	0.95	1.095	0.985	1.071	0.813	0.971	0.886	1.025	0.985	0.92
0.74	0.947	1.094	0.986	1.073	0.811	0.975	0.884	1.025	0.984	0.916
0.742	0.947	1.092	0.988	1.072	0.798	0.976	0.888	1.022	0.984	0.921
0.744	0.947	1.093	0.988	1.073	0.788	0.978	0.885	1.024	0.985	0.911
0.746	0.946	1.09	0.988	1.073	0.801	0.979	0.894	1.023	0.984	0.915
0.748	0.945	1.087	0.989	1.07	0.791	0.977	0.891	1.022	0.982	0.917
0.75	0.947	1.087	0.989	1.071	0.772	0.979	0.886	1.022	0.984	0.915
0.752	0.948	1.09	0.99	1.073	0.785	0.977	0.885	1.021	0.983	0.913
0.754	0.95	1.09	0.992	1.075	0.775	0.983	0.884	1.021	0.984	0.915
0.756	0.952	1.088	0.992	1.071	0.763	0.983	0.896	1.019	0.984	0.915
0.758	0.955	1.09	0.991	1.074	0.752	0.982	0.887	1.016	0.984	0.909
0.76	0.959	1.088	0.993	1.074	0.755	0.984	0.888	1.018	0.985	0.916
0.762	0.96	1.086	0.992	1.073	0.749	0.985	0.886	1.018	0.986	0.914
0.764	0.964	1.086	0.993	1.076	0.757	0.984	0.889	1.017	0.984	0.918
0.766	0.97	1.087	0.994	1.074	0.763	0.987	0.895	1.015	0.985	0.914
0.768	0.976	1.085	0.993	1.074	0.758	0.988	0.893	1.014	0.985	0.91
0.77	0.982	1.083	0.995	1.072	0.761	0.988	0.891	1.015	0.985	0.916
0.772	0.987	1.082	0.995	1.073	0.758	0.989	0.894	1.014	0.984	0.909
0.774	0.993	1.087	0.995	1.075	0.751	0.992	0.894	1.013	0.985	0.913
0.776	0.999	1.086	0.994	1.076	0.776	0.988	0.891	1.013	0.982	0.913
0.778	1	1.087	0.995	1.074	0.76	0.993	0.894	1.014	0.986	0.909
0.78	1.004	1.085	0.996	1.073	0.76	0.992	0.893	1.011	0.986	0.909
0.782	1.006	1.086	0.996	1.072	0.76	0.989	0.893	1.01	0.988	0.906
0.784	1.006	1.083	0.998	1.074	0.767	0.992	0.89	1.012	0.987	0.907
0.786	1.008	1.085	0.996	1.075	0.762	0.992	0.893	1.01	0.986	0.912
0.788	1.007	1.085	0.999	1.072	0.747	0.996	0.892	1.009	0.987	0.908
0.79	1.007	1.079	0.997	1.073	0.759	0.995	0.895	1.01	0.985	0.908
0.792	1.006	1.081	0.999	1.073	0.754	0.993	0.889	1.008	0.987	0.904
0.794	1.004	1.083	0.999	1.073	0.757	0.998	0.889	1.009	0.985	0.908
0.796	1.002	1.08	1	1.073	0.757	0.995	0.889	1.01	0.987	0.905
0.798	1.001	1.084	1.001	1.071	0.764	0.999	0.892	1.008	0.989	0.909
0.8	0.997	1.08	0.999	1.072	0.78	0.995	0.894	1.009	0.988	0.906
0.802	0.996	1.081	1	1.073	0.777	0.996	0.891	1.008	0.99	0.909
0.804	0.995	1.08	1	1.071	0.776	1.002	0.894	1.008	0.991	0.909
0.806	0.993	1.079	1	1.071	0.775	1	0.891	1.008	0.99	0.908
0.808	0.991	1.077	1.001	1.071	0.782	0.999	0.889	1.008	0.99	0.902
0.81	0.99	1.079	1.001	1.07	0.788	1	0.899	1.006	0.99	0.914
0.812	0.989	1.077	1.001	1.071	0.791	1.002	0.892	1.006	0.99	0.906
0.814	0.988	1.074	1.001	1.069	0.789	1.002	0.898	1.006	0.992	0.907
0.816	0.987	1.075	1.001	1.071	0.793	0.999	0.894	1.006	0.992	0.904
0.818	0.987	1.071	1.002	1.067	0.797	1.001	0.892	1.005	0.993	0.913
0.82	0.985	1.07	1.002	1.068	0.811	1.001	0.895	1.007	0.994	0.907
0.822	0.985	1.074	1.002	1.067	0.804	1.003	0.89	1.005	0.993	0.905
0.824	0.983	1.069	1.002	1.068	0.805	1.005	0.899	1.005	0.994	0.901
0.826	0.984	1.07	1.002	1.067	0.811	0.999	0.899	1.004	0.994	0.906
0.828	0.984	1.069	1.002	1.065	0.824	1.001	0.896	1.005	0.994	0.905
0.83	0.983	1.066	1.002	1.066	0.814	0.999	0.897	1.008	0.995	0.906
0.832	0.982	1.066	1.002	1.068	0.819	1.001	0.895	1.005	0.995	0.907
0.834	0.982	1.067	1.002	1.065	0.824	1.003	0.892	1.006	0.998	0.902
0.836	0.982	1.066	1.002	1.064	0.821	1	0.896	1.004	0.997	0.907
0.838	0.982	1.065	1.003	1.063	0.826	1.002	0.899	1.005	0.996	0.903
0.84	0.982	1.064	1.003	1.061	0.845	1.001	0.898	1.005	0.996	0.906
0.842	0.982	1.063	1.003	1.062	0.839	1.002	0.899	1.003	0.996	0.91
0.844	0.983	1.063	1.004	1.063	0.839	1.003	0.894	1.004	0.998	0.905
0.846	0.984	1.06	1.003	1.062	0.841	1.003	0.898	1.004	0.997	0.903
0.848	0.984	1.06	1.004	1.062	0.848	1.001	0.898	1.004	0.998	0.911
0.85	0.984	1.062	1.003	1.06	0.861	1.001	0.897	1.006	0.997	0.906
0.852	0.984	1.061	1.004	1.059	0.859	1.002	0.901	1.003	1	0.906
0.854	0.985	1.06	1.003	1.059	0.867	0.999	0.899	1.007	0.998	0.908
0.856	0.985	1.059	1.003	1.057	0.871	1	0.902	1.004	0.999	0.903
0.858	0.984	1.055	1.003	1.057	0.871	1.001	0.9	1.006	1	0.903
0.86	0.985	1.059	1.003	1.057	0.879	0.999	0.901	1.004	0.999	0.908
0.862	0.984	1.059	1.004	1.055	0.874	1	0.9	1.003	0.998	0.904
0.864	0.985	1.056	1.004	1.054	0.893	1.001	0.9	1.005	1	0.911
0.866	0.986	1.054	1.003	1.055	0.893	1	0.897	1.005	1	0.907
0.868	0.986	1.054	1.005	1.053	0.883	0.998	0.902	1.005	1	0.91
0.87	0.986	1.054	1.003	1.052	0.896	1.001	0.903	1.005	1.001	0.907
0.872	0.987	1.053	1.003	1.051	0.894	0.999	0.897	1.006	1.001	0.909
0.874	0.987	1.051	1.003	1.05	0.895	0.997	0.907	1.005	1	0.91
0.876	0.988	1.051	1.003	1.05	0.897	0.997	0.904	1.006	1.002	0.907
0.878	0.988	1.049	1.002	1.049	0.921	0.997	0.9	1.005	1.001	0.913
0.88	0.989	1.045	1.003	1.048	0.911	0.997	0.905	1.005	1.001	0.907
0.882	0.991	1.045	1.002	1.046	0.911	0.998	0.905	1.005	1.002	0.914
0.884	0.991	1.046	1.001	1.045	0.924	0.995	0.905	1.004	1.003	0.907
0.886	0.992	1.044	1.001	1.047	0.934	0.996	0.901	1.005	1.003	0.911
0.888	0.994	1.044	1.002	1.046	0.93	0.994	0.904	1.006	1.002	0.909
0.89	0.994	1.041	1.003	1.043	0.934	0.994	0.904	1.005	1.002	0.908
0.892	0.995	1.04	1.002	1.043	0.924	0.994	0.908	1.004	1.002	0.913
0.894	0.997	1.038	1.001	1.042	0.941	0.993	0.901	1.006	1.003	0.912
0.896	0.996	1.036	1	1.041	0.936	0.992	0.902	1.006	1.003	0.911
0.898	0.997	1.036	1	1.039	0.949	0.994	0.905	1.005	1.003	0.911
0.9	0.998	1.036	1.001	1.037	0.952	0.992	0.905	1.005	1.003	0.91
0.902	0.998	1.037	1	1.038	0.952	0.992	0.902	1.007	1.004	0.91
0.904	0.997	1.034	1	1.038	0.959	0.992	0.906	1.005	1.004	0.91
0.906	0.996	1.029	1	1.035	0.946	0.989	0.906	1.005	1.002	0.909
0.908	0.995	1.029	0.999	1.035	0.954	0.988	0.907	1.006	1.004	0.913
0.91	0.995	1.027	1	1.035	0.957	0.991	0.911	1.006	1.003	0.913
0.912	0.994	1.027	0.999	1.034	0.951	0.988	0.911	1.006	1.005	0.918
0.914	0.995	1.029	0.999	1.034	0.974	0.986	0.91	1.005	1.004	0.914
0.916	0.994	1.026	0.999	1.032	0.961	0.987	0.912	1.003	1.004	0.913
0.918	0.995	1.026	0.998	1.03	0.974	0.987	0.914	1.005	1.004	0.917
0.92	0.994	1.022	0.999	1.031	0.961	0.99	0.91	1.005	1.003	0.917
0.922	0.994	1.022	0.999	1.031	0.972	0.984	0.917	1.006	1.004	0.912
0.924	0.993	1.021	0.999	1.028	0.965	0.988	0.912	1.006	1.004	0.918
0.926	0.994	1.024	0.997	1.028	0.985	0.985	0.917	1.006	1.003	0.912
0.928	0.995	1.023	0.998	1.027	0.983	0.984	0.913	1.005	1.004	0.914
0.93	0.995	1.02	0.997	1.029	0.972	0.985	0.915	1.004	1.004	0.918
0.932	0.994	1.019	0.998	1.027	0.984	0.982	0.915	1.005	1.006	0.918
0.934	0.995	1.018	0.999	1.025	0.976	0.987	0.918	1.006	1.003	0.919
0.936	0.995	1.022	0.997	1.026	1	0.983	0.92	1.004	1.002	0.918
0.938	0.995	1.02	0.999	1.024	0.969	0.985	0.916	1.004	1.006	0.916
0.94	0.994	1.02	0.998	1.024	0.984	0.984	0.914	1.003	1.005	0.917
0.942	0.995	1.019	0.997	1.023	0.989	0.984	0.922	1.005	1.004	0.919
0.944	0.995	1.022	0.997	1.022	0.984	0.983	0.919	1.005	1.004	0.921
0.946	0.993	1.022	0.997	1.022	0.99	0.985	0.92	1.005	1.004	0.923
0.948	0.996	1.02	0.998	1.02	0.991	0.983	0.922	1.004	1.004	0.922
0.95	0.995	1.018	0.998	1.02	0.998	0.985	0.919	1.004	1.003	0.918
0.952	0.996	1.019	0.997	1.019	0.996	0.982	0.923	1.005	1.004	0.923
0.954	0.995	1.018	0.997	1.019	1.008	0.983	0.923	1.005	1.004	0.929
0.956	0.994	1.019	0.997	1.019	1	0.985	0.927	1.002	1.004	0.926
0.958	0.995	1.016	0.997	1.018	1.002	0.981	0.932	1.005	1.004	0.922
0.96	0.995	1.018	0.996	1.019	0.993	0.985	0.928	1.002	1.005	0.926
0.962	0.995	1.015	0.996	1.017	0.993	0.984	0.933	1.003	1.003	0.925
0.964	0.995	1.017	0.997	1.016	1.011	0.984	0.929	1.003	1.004	0.932
0.966	0.995	1.018	0.996	1.016	1.006	0.984	0.931	1.004	1.005	0.928
0.968	0.994	1.017	0.996	1.014	1.009	0.982	0.932	1.004	1.004	0.927
0.97	0.996	1.016	0.997	1.013	1.008	0.984	0.934	1.004	1.003	0.927
0.972	0.994	1.016	0.996	1.014	1.003	0.986	0.931	1.004	1.003	0.928
0.974	0.994	1.017	0.996	1.012	1.001	0.988	0.934	1.003	1.004	0.927
0.976	0.993	1.017	0.997	1.013	1.006	0.985	0.935	1.003	1.004	0.93
0.978	0.994	1.015	0.996	1.014	1.017	0.984	0.938	1.003	1.004	0.925
0.98	0.994	1.015	0.997	1.012	1.01	0.983	0.936	1.003	1.003	0.927
0.982	0.994	1.015	0.996	1.013	1.011	0.984	0.937	1.002	1.003	0.929
0.984	0.995	1.016	0.996	1.011	1.008	0.987	0.937	1	1.004	0.931
0.986	0.994	1.016	0.997	1.012	1.014	0.984	0.944	1.002	1.003	0.931
0.988	0.993	1.017	0.996	1.012	0.999	0.986	0.943	1.001	1.005	0.93
0.99	0.994	1.012	0.996	1.011	1.015	0.984	0.945	1	1.006	0.935
0.992	0.995	1.012	0.996	1.01	1.025	0.986	0.941	1.003	1.002	0.935
0.994	0.994	1.012	0.996	1.009	1.026	0.986	0.95	1.002	1.003	0.931
0.996	0.995	1.014	0.995	1.011	1.02	0.984	0.952	1.003	1.003	0.937
0.998	0.995	1.01	0.995	1.009	1.013	0.989	0.949	1	1.004	0.937
1	0.995	1.011	0.996	1.009	1	0.987	0.949	1.001	1.004	0.94
1.002	0.995	1.012	0.996	1.01	1	0.988	0.952	1.001	1.004	0.937
1.004	0.997	1.009	0.995	1.01	1.02	0.987	0.95	1.002	1.005	0.938
1.006	0.995	1.008	0.995	1.009	1.012	0.988	0.954	1.001	1.003	0.941
1.008	0.996	1.009	0.995	1.008	1.015	0.988	0.957	1.001	1.002	0.939
1.01	0.996	1.009	0.996	1.009	1.023	0.987	0.959	1	1.004	0.941
1.012	0.996	1.009	0.996	1.008	1.02	0.989	0.956	1.001	1.003	0.942
1.014	0.997	1.008	0.996	1.009	1.023	0.987	0.956	1.001	1.006	0.941
1.016	0.997	1.006	0.996	1.009	1.01	0.99	0.959	1.001	1.002	0.94
1.018	0.997	1.004	0.995	1.008	1.024	0.99	0.962	1.002	1.002	0.946
1.02	0.997	1.004	0.995	1.007	1.022	0.99	0.964	1.002	1.004	0.943
1.022	0.997	1.003	0.995	1.007	1.013	0.99	0.966	1.001	1.003	0.947
1.024	0.999	1	0.996	1.009	1.012	0.988	0.966	1	1.002	0.948
1.026	0.998	1.001	0.996	1.007	1.017	0.988	0.968	1.002	1.003	0.946
1.028	0.998	1	0.996	1.006	1.022	0.989	0.971	1.001	1.003	0.943
1.03	0.998	0.998	0.995	1.007	1.034	0.989	0.973	1.001	1.003	0.948
1.032	0.999	0.997	0.996	1.006	1.023	0.992	0.973	1	1.004	0.948
1.034	0.999	0.997	0.996	1.005	1.017	0.991	0.975	1.001	1.003	0.948
1.036	1	0.995	0.996	1.006	1.029	0.992	0.974	1.002	1.003	0.95
1.038	1	0.993	0.996	1.007	1.023	0.993	0.973	1.001	1.003	0.95
1.04	1	0.993	0.995	1.006	1.039	0.99	0.977	1	1.002	0.952
1.042	1.001	0.993	0.995	1.004	1.028	0.989	0.976	1.001	1.001	0.951
1.044	1.001	0.991	0.996	1.005	1.033	0.991	0.983	1.002	1.004	0.956
1.046	1.001	0.991	0.996	1.004	1.035	0.993	0.974	1.001	1.005	0.957
1.048	1.002	0.988	0.995	1.003	1.021	0.991	0.979	1.001	1.004	0.954
1.05	1.002	0.987	0.995	1.006	1.043	0.995	0.987	1.002	1.004	0.956
1.052	1.002	0.986	0.996	1.003	1.027	0.994	0.989	1.002	1.005	0.96
1.054	1.003	0.989	0.996	1.004	1.033	0.995	0.986	1.003	1.004	0.959
1.056	1.003	0.987	0.996	1.003	1.027	0.996	0.984	1	1.003	0.956
1.058	1.004	0.987	0.997	1.004	1.042	0.996	0.987	1.002	1.003	0.96
1.06	1.003	0.986	0.996	1.003	1.035	0.994	0.989	1.002	1.004	0.961
1.062	1.003	0.985	0.997	1.002	1.034	0.995	0.989	1.001	1.004	0.96
1.064	1.002	0.984	0.996	1.003	1.036	0.994	0.993	1.001	1.004	0.958
1.066	1.003	0.985	0.996	1.003	1.024	0.994	0.992	1.002	1.004	0.961
1.068	1.004	0.983	0.996	1.003	1.042	0.992	0.991	1.001	1.003	0.963
1.07	1.004	0.984	0.997	1.003	1.055	0.996	0.994	1.003	1.003	0.962
1.072	1.003	0.983	0.997	1.001	1.034	0.996	0.996	1.001	1.003	0.965
1.074	1.004	0.983	0.996	1.002	1.039	0.995	0.993	1.001	1.005	0.962
1.076	1.005	0.983	0.996	1.002	1.048	0.996	1.002	1.002	1.004	0.963
1.078	1.005	0.984	0.996	1.003	1.033	0.996	1.003	1.002	1.003	0.962
1.08	1.004	0.979	0.997	1.001	1.037	0.992	1	1.002	1.003	0.974
1.082	1.005	0.978	0.997	1	1.038	0.996	1.003	1.001	1.004	0.971
1.084	1.005	0.981	0.996	1.001	1.061	0.995	1.001	1.003	1.003	0.973
1.086	1.006	0.981	0.997	1	1.034	0.997	1.002	1.002	1.004	0.973
1.088	1.005	0.981	0.997	1.001	1.047	0.996	1.007	1.003	1.005	0.969
1.09	1.005	0.983	0.996	1.001	1.047	0.998	1.009	1.002	1.003	0.973
1.092	1.005	0.98	0.996	1	1.038	0.996	1.003	1.003	1.005	0.97
1.094	1.007	0.98	0.997	1	1.052	0.999	1.008	1.003	1.004	0.971
1.096	1.006	0.98	0.996	0.999	1.042	0.997	1.008	1.002	1.002	0.974
1.098	1.007	0.979	0.997	1	1.055	0.997	1.004	1.002	1.005	0.974
1.1	1.007	0.98	0.997	1	1.043	0.993	1.014	1.003	1.003	0.977
1.102	1.007	0.979	0.996	0.998	1.051	0.998	1.015	1.003	1.004	0.977
1.104	1.007	0.981	0.996	0.997	1.051	0.999	1.015	1.003	1.002	0.982
1.106	1.007	0.98	0.996	0.998	1.053	0.999	1.013	1.005	1.004	0.975
1.108	1.007	0.979	0.996	0.998	1.055	0.997	1.016	1.003	1.006	0.981
1.11	1.008	0.98	0.996	0.998	1.052	0.998	1.023	1.003	1.004	0.979
1.112	1.008	0.982	0.996	0.998	1.059	0.999	1.017	1.004	1.006	0.977
1.114	1.008	0.98	0.997	0.999	1.058	0.999	1.019	1.003	1.004	0.98
1.116	1.008	0.981	0.996	0.996	1.057	0.998	1.02	1.004	1.005	0.98
1.118	1.008	0.98	0.996	0.998	1.05	0.998	1.02	1.004	1.004	0.979
1.12	1.008	0.982	0.997	0.997	1.063	0.997	1.021	1.004	1.004	0.982
1.122	1.009	0.978	0.996	0.997	1.051	0.997	1.018	1.004	1.006	0.983
1.124	1.009	0.983	0.995	0.996	1.066	0.998	1.019	1.006	1.005	0.983
1.126	1.009	0.98	0.996	0.996	1.06	0.998	1.021	1.005	1.004	0.985
1.128	1.009	0.98	0.997	0.996	1.076	0.998	1.021	1.004	1.005	0.987
1.13	1.009	0.98	0.997	0.997	1.068	1.002	1.025	1.004	1.005	0.983
1.132	1.009	0.982	0.996	0.996	1.061	0.997	1.023	1.004	1.004	0.987
1.134	1.009	0.98	0.996	0.996	1.059	0.998	1.024	1.004	1.005	0.984
1.136	1.009	0.981	0.996	0.994	1.065	1	1.024	1.003	1.004	0.989
1.138	1.009	0.98	0.996	0.994	1.062	1.001	1.025	1.005	1.004	0.987
1.14	1.009	0.979	0.996	0.995	1.068	0.998	1.029	1.005	1.006	0.985
1.142	1.01	0.981	0.996	0.994	1.072	0.999	1.027	1.005	1.004	0.989
1.144	1.009	0.981	0.997	0.995	1.066	1	1.03	1.005	1.004	0.989
1.146	1.009	0.982	0.996	0.994	1.068	0.999	1.027	1.004	1.005	0.99
1.148	1.01	0.98	0.996	0.995	1.065	0.998	1.029	1.006	1.003	0.991
1.15	1.009	0.98	0.996	0.994	1.064	0.996	1.031	1.004	1.004	0.991
1.152	1.009	0.982	0.996	0.994	1.065	1	1.033	1.006	1.006	0.994
1.154	1.01	0.98	0.996	0.993	1.074	0.998	1.027	1.005	1.006	0.993
1.156	1.01	0.98	0.996	0.994	1.066	1.001	1.028	1.005	1.004	0.995
1.158	1.01	0.98	0.996	0.992	1.065	0.998	1.033	1.005	1.004	0.989
1.16	1.01	0.98	0.996	0.993	1.071	1.001	1.031	1.005	1.005	0.996
1.162	1.011	0.979	0.996	0.993	1.062	1.001	1.03	1.005	1.005	0.994
1.164	1.01	0.981	0.996	0.992	1.067	1	1.031	1.005	1.005	0.994
1.166	1.01	0.982	0.996	0.992	1.068	1	1.034	1.004	1.006	0.997
1.168	1.011	0.979	0.997	0.992	1.074	1	1.033	1.005	1.004	0.995
1.17	1.01	0.98	0.997	0.992	1.07	1.001	1.035	1.005	1.005	0.996
1.172	1.01	0.981	0.996	0.992	1.068	0.999	1.033	1.005	1.004	0.997
1.174	1.01	0.981	0.996	0.992	1.066	1	1.036	1.006	1.006	0.995
1.176	1.01	0.981	0.996	0.991	1.065	1.002	1.034	1.005	1.005	0.998
1.178	1.01	0.982	0.996	0.992	1.057	1	1.034	1.005	1.004	0.998
1.18	1.011	0.982	0.996	0.991	1.073	1.002	1.037	1.004	1.005	0.998
1.182	1.01	0.981	0.996	0.991	1.069	1	1.029	1.005	1.005	0.998
1.184	1.011	0.98	0.996	0.989	1.064	1	1.036	1.006	1.005	0.999
1.186	1.009	0.983	0.996	0.989	1.067	1	1.037	1.005	1.003	1.001
1.188	1.01	0.982	0.996	0.99	1.061	1	1.034	1.005	1.005	1.001
1.19	1.01	0.983	0.996	0.99	1.06	1	1.04	1.006	1.006	1.001
1.192	1.009	0.983	0.996	0.991	1.072	1.002	1.037	1.006	1.005	1.002
1.194	1.01	0.983	0.996	0.99	1.061	1	1.038	1.005	1.004	1.002
1.196	1.01	0.984	0.995	0.99	1.065	1	1.036	1.005	1.004	1.001
1.198	1.01	0.984	0.996	0.989	1.063	1.003	1.039	1.005	1.005	1.001
1.2	1.01	0.983	0.996	0.988	1.07	1.004	1.036	1.006	1.005	1.003
1.202	1.011	0.984	0.996	0.989	1.063	1.001	1.039	1.006	1.006	1.003
1.204	1.01	0.982	0.996	0.989	1.07	1.003	1.036	1.006	1.004	1.003
1.206	1.01	0.985	0.995	0.989	1.052	1.003	1.037	1.005	1.006	1.002
1.208	1.011	0.983	0.995	0.99	1.057	1.004	1.04	1.006	1.005	0.999
1.21	1.01	0.985	0.996	0.988	1.07	1	1.04	1.005	1.006	1.004
1.212	1.011	0.987	0.996	0.989	1.054	1.001	1.04	1.005	1.007	1.002
1.214	1.01	0.985	0.995	0.989	1.063	1	1.041	1.006	1.005	1.006
1.216	1.01	0.984	0.996	0.988	1.063	1.001	1.041	1.005	1.005	1.008
1.218	1.011	0.985	0.996	0.988	1.057	1.002	1.036	1.005	1.004	1.006
1.22	1.01	0.985	0.996	0.988	1.051	0.999	1.044	1.005	1.004	1.005
1.222	1.01	0.986	0.996	0.988	1.051	1.001	1.041	1.004	1.004	1.004
1.224	1.01	0.987	0.995	0.987	1.057	0.999	1.038	1.005	1.005	1.008
1.226	1.01	0.987	0.996	0.988	1.069	1.002	1.04	1.006	1.004	1.01
1.228	1.01	0.987	0.995	0.988	1.056	1.002	1.042	1.006	1.005	1.008
1.23	1.01	0.988	0.994	0.987	1.049	1	1.039	1.005	1.005	1.008
1.232	1.01	0.986	0.996	0.986	1.061	1.001	1.043	1.004	1.003	1.008
1.234	1.01	0.989	0.996	0.988	1.048	1	1.039	1.005	1.005	1.006
1.236	1.01	0.989	0.996	0.987	1.042	1.002	1.041	1.005	1.005	1.011
1.238	1.01	0.987	0.995	0.986	1.059	1	1.037	1.004	1.006	1.012
1.24	1.009	0.986	0.995	0.987	1.047	1.001	1.037	1.005	1.004	1.007
1.242	1.01	0.989	0.996	0.987	1.056	1.002	1.039	1.004	1.003	1.014
1.244	1.01	0.988	0.996	0.987	1.052	1.001	1.037	1.005	1.005	1.014
1.246	1.01	0.988	0.996	0.987	1.05	1.001	1.044	1.005	1.004	1.01
1.248	1.011	0.989	0.996	0.987	1.042	1.002	1.039	1.004	1.003	1.01
1.25	1.009	0.989	0.996	0.987	1.044	1.002	1.04	1.005	1.003	1.014
1.252	1.01	0.991	0.995	0.987	1.042	1.002	1.039	1.005	1.004	1.012
1.254	1.009	0.989	0.995	0.986	1.035	1.001	1.037	1.004	1.005	1.01
1.256	1.01	0.989	0.995	0.987	1.028	1.002	1.039	1.004	1.005	1.011
1.258	1.009	0.991	0.995	0.988	1.046	1.002	1.037	1.005	1.006	1.011
1.26	1.01	0.99	0.996	0.988	1.037	1.003	1.042	1.004	1.005	1.013
1.262	1.01	0.99	0.995	0.986	1.036	1	1.044	1.005	1.005	1.015
1.264	1.01	0.989	0.996	0.986	1.044	1	1.037	1.004	1.005	1.012
1.266	1.01	0.99	0.995	0.986	1.033	1.004	1.035	1.004	1.004	1.012
1.268	1.01	0.99	0.995	0.986	1.024	1.002	1.038	1.004	1.005	1.013
1.27	1.009	0.99	0.996	0.987	1.04	1.002	1.039	1.004	1.005	1.015
1.272	1.01	0.989	0.995	0.987	1.043	1.001	1.037	1.004	1.004	1.014
1.274	1.01	0.99	0.995	0.986	1.034	1.001	1.037	1.004	1.005	1.013
1.276	1.009	0.99	0.996	0.986	1.036	1.002	1.036	1.004	1.005	1.016
1.278	1.009	0.989	0.996	0.986	1.027	1.003	1.035	1.003	1.004	1.015
1.28	1.009	0.992	0.995	0.986	1.036	0.999	1.036	1.003	1.006	1.013
1.282	1.009	0.992	0.995	0.985	1.036	1	1.034	1.003	1.005	1.013
1.284	1.01	0.992	0.995	0.986	1.026	1.001	1.031	1.005	1.004	1.018
1.286	1.01	0.991	0.996	0.986	1.026	1.003	1.032	1.004	1.005	1.017
1.288	1.008	0.99	0.996	0.986	1.028	1	1.035	1.004	1.005	1.019
1.29	1.009	0.993	0.996	0.987	1.024	1.002	1.038	1.005	1.005	1.015
1.292	1.009	0.989	0.996	0.986	1.025	0.999	1.038	1.004	1.004	1.015
1.294	1.009	0.991	0.996	0.986	1.018	1	1.029	1.004	1.004	1.016
1.296	1.008	0.99	0.996	0.986	1.012	1.001	1.032	1.003	1.004	1.016
1.298	1.008	0.992	0.996	0.986	1.017	1.002	1.032	1.004	1.006	1.016
1.3	1.008	0.994	0.996	0.985	1.022	1.002	1.032	1.004	1.005	1.016
1.302	1.008	0.993	0.996	0.987	1.011	1.003	1.032	1.003	1.004	1.02
1.304	1.009	0.99	0.996	0.988	1.018	1.001	1.032	1.004	1.004	1.016
1.306	1.007	0.992	0.997	0.986	1.005	0.999	1.031	1.003	1.005	1.015
1.308	1.008	0.991	0.997	0.986	1.022	1	1.032	1.004	1.004	1.02
1.31	1.007	0.99	0.997	0.986	1.013	1.001	1.03	1.003	1.005	1.019
1.312	1.008	0.992	0.996	0.986	1.021	1.001	1.034	1.004	1.005	1.017
1.314	1.008	0.991	0.996	0.987	1.018	1	1.031	1.003	1.004	1.019
1.316	1.007	0.992	0.996	0.986	1.011	1	1.029	1.003	1.005	1.022
1.318	1.007	0.992	0.997	0.986	1.008	1.001	1.03	1.003	1.004	1.018
1.32	1.008	0.991	0.996	0.987	1.011	1	1.028	1.004	1.003	1.019
1.322	1.007	0.991	0.997	0.988	1	1.001	1.029	1.003	1.005	1.023
1.324	1.008	0.99	0.996	0.986	1	0.999	1.032	1.002	1.005	1.017
1.326	1.007	0.993	0.997	0.986	1.017	0.999	1.032	1.004	1.004	1.02
1.328	1.008	0.992	0.997	0.987	1.002	1	1.027	1.004	1.005	1.018
1.33	1.007	0.991	0.997	0.987	1.011	1	1.027	1.003	1.005	1.019
1.332	1.008	0.992	0.998	0.988	1.004	0.999	1.026	1.004	1.004	1.018
1.334	1.006	0.992	0.997	0.987	1.01	1.002	1.026	1.003	1.005	1.019
1.336	1.007	0.992	0.997	0.987	1.013	1.001	1.022	1.002	1.004	1.022
1.338	1.007	0.993	0.997	0.988	0.999	1	1.026	1.003	1.005	1.021
1.34	1.007	0.992	0.997	0.988	1.005	0.999	1.027	1.003	1.005	1.018
1.342	1.007	0.993	0.997	0.988	1.01	1.001	1.026	1.003	1.004	1.019
1.344	1.006	0.994	0.997	0.987	0.998	0.999	1.023	1.004	1.005	1.02
1.346	1.007	0.992	0.997	0.987	1.012	1.001	1.02	1.003	1.005	1.019
1.348	1.006	0.993	0.997	0.988	1.009	1	1.023	1.003	1.004	1.016
1.35	1.006	0.992	0.998	0.988	1.011	0.999	1.024	1.002	1.006	1.019
1.352	1.006	0.994	0.997	0.989	1.008	1	1.022	1.003	1.005	1.019
1.354	1.006	0.993	0.997	0.987	1.013	0.999	1.022	1.003	1.005	1.019
1.356	1.006	0.991	0.998	0.988	1.006	0.998	1.024	1.003	1.004	1.016
1.358	1.006	0.993	0.997	0.988	0.999	1.001	1.022	1.002	1.004	1.018
1.36	1.006	0.992	0.997	0.988	1.005	1	1.022	1.002	1.005	1.02
1.362	1.006	0.991	0.998	0.988	1.007	1	1.021	1.003	1.005	1.019
1.364	1.006	0.992	0.998	0.988	1.008	1	1.022	1.002	1.003	1.021
1.366	1.005	0.991	0.998	0.988	1.007	1	1.023	1.003	1.005	1.017
1.368	1.004	0.991	0.997	0.988	1.005	0.998	1.02	1.002	1.005	1.02
1.37	1.006	0.993	0.997	0.988	1.007	0.998	1.022	1.003	1.006	1.02
1.372	1.005	0.994	0.998	0.99	1.001	0.999	1.022	1.003	1.004	1.016
1.374	1.006	0.992	0.997	0.988	1.001	0.999	1.02	1.003	1.005	1.02
1.376	1.005	0.992	0.998	0.989	1.003	1	1.018	1.004	1.004	1.018
1.378	1.004	0.993	0.998	0.989	1.01	0.996	1.018	1.004	1.005	1.018
1.38	1.004	0.993	0.998	0.988	0.999	0.997	1.016	1.003	1.003	1.016
1.382	1.005	0.994	0.998	0.989	1.003	0.997	1.018	1.002	1.004	1.021
1.384	1.005	0.992	0.998	0.99	1.006	0.996	1.022	1.003	1.004	1.017
1.386	1.005	0.993	0.998	0.989	0.999	1	1.017	1.002	1.005	1.018
1.388	1.004	0.992	0.998	0.99	1.008	0.997	1.016	1.003	1.005	1.02
1.39	1.005	0.993	0.998	0.99	1.001	0.996	1.017	1.002	1.003	1.018
1.392	1.004	0.993	0.998	0.99	1.007	1	1.014	1.003	1.005	1.017
1.394	1.004	0.994	0.998	0.99	1.007	0.997	1.013	1.003	1.003	1.019
1.396	1.004	0.992	0.998	0.99	0.999	0.997	1.02	1.002	1.004	1.015
1.398	1.005	0.993	0.997	0.99	1.013	0.997	1.018	1.003	1.004	1.019
1.4	1.004	0.994	0.998	0.99	0.998	0.999	1.015	1.003	1.005	1.02
1.402	1.003	0.993	0.998	0.99	1.007	0.997	1.016	1.002	1.004	1.016
1.404	1.004	0.993	0.998	0.991	1.007	0.997	1.016	1.002	1.003	1.018
1.406	1.004	0.994	0.998	0.991	1.009	0.997	1.016	1.003	1.005	1.02
1.408	1.003	0.993	0.998	0.991	1.006	0.996	1.014	1.003	1.003	1.015
1.41	1.003	0.993	0.999	0.99	1.008	0.997	1.015	1.002	1.004	1.02
1.412	1.003	0.994	0.998	0.99	1.008	0.997	1.013	1.003	1.004	1.014
1.414	1.003	0.995	0.998	0.991	1.005	0.995	1.016	1.003	1.005	1.02
1.416	1.003	0.994	0.999	0.991	1.013	0.996	1.009	1.002	1.005	1.016
1.418	1.003	0.994	0.998	0.99	1.002	0.995	1.012	1.003	1.003	1.018
1.42	1.003	0.994	0.998	0.99	1.017	0.996	1.016	1.003	1.004	1.016
1.422	1.003	0.995	0.998	0.991	1.009	0.996	1.019	1.003	1.005	1.014
1.424	1.003	0.993	0.998	0.992	1.01	0.996	1.013	1.001	1.003	1.015
1.426	1.002	0.994	0.998	0.992	1.009	0.995	1.018	1.002	1.004	1.013
1.428	1.002	0.996	0.998	0.992	1.007	0.996	1.012	1.003	1.004	1.014
1.43	1.003	0.995	0.999	0.991	1.018	0.996	1.01	1.002	1.003	1.017
1.432	1.003	0.995	0.999	0.991	1.009	0.998	1.012	1.003	1.003	1.013
1.434	1.002	0.994	0.999	0.992	1.014	0.994	1.012	1.003	1.004	1.016
1.436	1.003	0.995	0.998	0.992	1.011	0.996	1.01	1.001	1.005	1.011
1.438	1.004	0.996	0.998	0.992	1.012	0.996	1.014	1.003	1.004	1.016
1.44	1.003	0.995	0.998	0.992	1.007	0.996	1.013	1.002	1.004	1.012
1.442	1.002	0.995	0.998	0.992	1.007	0.996	1.011	1.002	1.004	1.015
1.444	1.002	0.996	0.999	0.992	1.005	0.995	1.011	1.003	1.004	1.014
1.446	1.003	0.996	0.998	0.993	1.013	0.998	1.013	1.003	1.003	1.017
1.448	1.001	0.996	0.998	0.993	1.007	0.996	1.011	1.002	1.003	1.013
1.45	1.002	0.997	0.998	0.992	1.017	0.996	1.013	1.002	1.003	1.015
1.452	1.002	0.995	0.998	0.993	1.012	0.995	1.01	1.003	1.004	1.012
1.454	1.002	0.996	0.998	0.993	1.015	0.993	1.01	1.003	1.003	1.012
1.456	1.002	0.996	0.999	0.994	1.008	0.994	1.011	1.002	1.004	1.013
1.458	1.002	0.996	0.998	0.994	1.004	0.994	1.009	1.002	1.004	1.013
1.46	1.002	0.995	0.999	0.993	1.017	0.995	1.012	1.002	1.003	1.013
1.462	1.002	0.997	0.998	0.993	1.016	0.996	1.007	1.003	1.003	1.013
1.464	1.002	0.998	0.998	0.993	1.021	0.996	1.011	1.001	1.003	1.013
1.466	1.002	0.999	0.999	0.994	1.013	0.995	1.007	1.002	1.003	1.011
1.468	1.002	0.998	0.998	0.993	1.021	0.995	1.008	1.002	1.004	1.012
1.47	1.002	0.997	0.999	0.994	1.011	0.996	1.009	1.002	1.003	1.012
1.472	1.002	0.997	0.999	0.994	1.004	0.996	1.009	1.002	1.002	1.01
1.474	1.001	0.997	0.999	0.994	1.013	0.996	1.008	1.003	1.003	1.011
1.476	1.001	0.997	0.999	0.994	1.011	0.995	1.012	1.002	1.002	1.009
1.478	1.002	0.996	0.999	0.994	1.013	0.995	1.009	1.002	1.003	1.011
1.48	1.001	1	0.999	0.994	1.015	0.997	1.008	1.002	1.002	1.011
1.482	1.002	0.998	1	0.994	1.015	0.996	1.006	1.003	1.002	1.011
1.484	1.002	0.999	0.999	0.994	1.015	0.997	1.009	1.002	1.003	1.01
1.486	1.002	0.999	0.999	0.995	1.018	0.997	1.008	1.002	1.003	1.01
1.488	1.001	0.999	0.999	0.995	1.005	0.993	1.008	1.002	1.002	1.01
1.49	1.002	1	0.998	0.994	1.004	0.996	1.006	1.002	1.004	1.012
1.492	1.001	0.999	0.999	0.994	1.019	0.995	1.005	1.002	1.002	1.01
1.494	1.002	0.998	0.999	0.995	1.017	0.995	1.01	1.002	1.002	1.009
1.496	1.001	0.999	0.998	0.994	1.006	0.995	1.009	1	1.002	1.01
1.498	1.001	1	0.999	0.995	1.008	0.994	1.011	1.001	1.002	1.008
1.5	1.001	1.001	0.999	0.995	1.012	0.996	1.008	1.002	1.003	1.008
1.502	1.001	1	0.998	0.995	1.014	0.996	1.009	1.002	1.003	1.009
1.504	1.001	1.001	0.999	0.994	1.008	0.995	1.005	1.002	1.003	1.008
1.506	1.001	1.001	0.999	0.995	1.002	0.996	1.007	1.002	1.002	1.007
1.508	1.001	1	0.999	0.995	1.004	0.996	1.005	1.002	1.002	1.008
1.51	1.001	1	0.999	0.995	1.014	0.996	1.009	1.002	1.002	1.007
1.512	1.001	1.001	0.999	0.996	1.006	0.995	1.008	1.001	1.002	1.006
1.514	1.001	1	1	0.996	1.008	0.997	1.008	1.002	1.003	1.008
1.516	1.002	1.001	0.999	0.995	1.014	0.996	1.006	1.001	1.001	1.008
1.518	1.002	1	0.999	0.996	1.005	0.994	1.007	1.001	1.001	1.008
1.52	1.001	1	1	0.996	1.005	0.997	1.009	1.002	1.002	1.006
1.522	1.001	1.001	0.999	0.997	1.014	0.995	1.005	1.002	1.003	1.007
1.524	1.001	1.001	0.999	0.996	0.999	0.995	1.008	1.002	1.003	1.005
1.526	1.001	1.002	0.999	0.996	1.019	0.995	1.01	1.002	1.003	1.007
1.528	1	1.001	0.999	0.996	1.006	0.996	1.005	1.001	1.002	1.009
1.53	1.001	0.999	0.999	0.996	1.006	0.996	1.007	1.002	1.002	1.007
1.532	1.001	1.003	0.999	0.996	1.008	0.994	1.009	1.002	1.001	1.007
1.534	1.001	1.002	0.999	0.996	1.006	0.998	1.005	1.002	1.001	1.005
1.536	1.001	1.002	0.999	0.997	1.006	0.996	1.005	1.002	1.002	1.006
1.538	1	1.003	0.999	0.996	1.009	0.998	1.007	1.002	1.001	1.006
1.54	1.001	1.001	0.999	0.997	1	0.996	1.005	1.002	1.001	1.005
1.542	1.001	1.003	0.999	0.998	0.996	0.996	1.007	1.002	1.001	1.007
1.544	1	1.002	1	0.997	1.015	0.996	1.008	1.001	1.001	1.006
1.546	1.001	1	1	0.996	1.004	0.996	1.007	1.001	1.002	1.004
1.548	1.001	1.002	1	0.996	1.006	0.998	1.006	1.002	1.002	1.004
1.55	1.001	1.001	0.999	0.996	1.005	0.996	1.002	1.001	1.002	1.004
1.552	1.001	1.003	1	0.997	1.005	0.998	1.004	1.002	1.002	1.006
1.554	1.001	1.001	0.999	0.998	1.003	0.996	1.005	1.002	1.002	1.004
1.556	1	1.001	1	0.997	1.001	0.997	1.003	1.001	1.002	1.003
1.558	1.001	1.002	0.999	0.997	1.002	0.996	1.006	1.002	1.002	1.004
1.56	1	1.004	1	0.998	1.001	0.993	1.006	1.002	1.001	1.004
1.562	1	1.004	1	0.998	1.006	0.996	1.005	1.001	1.001	1.003
1.564	1.001	1.002	0.999	0.998	1.005	0.995	1.002	1.002	1.002	1.003
1.566	1.001	1.004	0.999	0.998	1.008	0.995	1.001	1	1.002	1.003
1.568	1.001	1.003	1	0.998	0.998	0.998	1.002	1.001	1.001	1.001
1.57	1	1.003	1	0.998	1.004	0.995	1.003	1.002	1.001	1.003
1.572	1	1.002	1	0.997	1.004	0.997	1.003	1.001	1.002	1.002
1.574	1	1.004	1	0.997	0.997	0.996	1.005	1.001	1.001	1.003
1.576	1.001	1.004	0.999	0.999	1.004	0.994	1.002	1.001	1.001	1.003
1.578	1	1.003	1	0.998	0.997	0.995	1.005	1.001	1.001	1.005
1.58	1.001	1.003	1	0.998	0.996	0.997	1.002	1.001	1.002	1.003
1.582	1.001	1.002	1	0.998	0.996	0.997	1.002	1.002	1.001	1.002
1.584	1	1.003	1	0.998	1.002	0.997	1.004	1.001	1.001	1.001
1.586	1	1.005	0.999	0.999	1.006	0.993	1.005	1.001	1.002	1.003
1.588	1	1.004	0.999	0.998	1.001	0.997	1.004	1.001	1.002	1
1.59	0.999	1.003	1	0.998	0.992	0.995	1.002	1	1.001	1.002
1.592	1	1.003	1	0.999	1	0.994	1.003	1	1.001	1.001
1.594	1	1.002	1	0.999	1.001	0.997	1.003	1.001	1.001	1
1.596	1	1.005	1	0.999	0.998	0.995	1.004	1.001	1.001	1.002
1.598	1	1.005	1	0.999	0.996	0.997	1.002	1.001	1.002	1.001
1.6	1	1.003	1	0.999	0.998	0.997	1.003	1.001	1.001	1.001
1.602	1	1.003	1	0.999	0.999	0.997	1.003	1.001	1.001	1.002
1.604	1	1.002	1	0.999	0.996	0.995	1.002	1.001	1.001	1.003
1.606	1	1.003	1	0.999	1.007	0.997	1	1	1.002	1
1.608	1	1.004	1	0.999	1.004	0.996	1.001	1.001	1.002	1
1.61	1	1.004	1	0.999	1	0.996	1.005	1.001	1.001	1.001
1.612	1	1.002	1	0.999	0.994	0.996	1	1.001	1.001	1.002
1.614	1.001	1.002	1	0.999	0.991	0.997	1	1.002	1	0.997
1.616	1	1.003	1	0.999	1.006	0.996	1.002	1	1.001	0.999
1.618	1	1.003	1	1	1.002	0.995	1	1.001	1.001	0.999
1.62	1.001	1.004	1	1	1.002	0.995	1	1.001	1.002	1
1.622	1	1.004	1	1	0.999	0.997	1.001	1	1.002	1
1.624	1.001	1.005	1	0.999	0.988	0.995	0.998	1.001	1.001	0.998
1.626	1.001	1.004	0.999	1	1.001	0.996	1.002	1	1.001	1
1.628	1	1.004	1	0.999	1.003	0.996	1	1.001	1.001	0.999
1.63	1	1.004	1	0.999	0.993	0.997	1	1.001	1.001	0.999
1.632	1	1.002	1	1	0.995	0.998	0.999	1	1.001	0.999
1.634	1	1.003	1	1	0.995	0.996	1.001	1.001	1.002	1.001
1.636	1	1.002	1	0.999	1	0.996	1	1.001	1.002	0.995
1.638	1	1.003	1	1	0.999	0.997	0.999	1	1.001	0.997
1.64	1	1.004	1	0.999	0.994	0.996	0.998	1.001	1.002	1
1.642	1	1.004	1	1	0.993	0.996	1.001	1	1.001	1
1.644	0.999	1.005	1	0.999	1.001	0.997	1.001	1	1.001	1
1.646	1	1.004	1	1	0.993	0.997	0.999	1.001	1.001	0.999
1.648	1	1.003	1	1	1.001	0.999	1	1	1.001	0.999
1.65	1	1.004	1	0.999	1.004	0.996	1	1	1.002	0.999
1.652	1	1.003	1	0.999	0.994	0.997	1.001	1.001	1.002	0.997
1.654	1	1.004	1.001	1	0.993	0.996	0.998	1.001	1.002	0.998
1.656	1	1.003	1	1.001	0.998	0.997	1	1.001	1.002	1.001
1.658	1	1.004	1	1	0.998	0.996	0.997	0.999	1.002	1
1.66	1	1.005	1	1	0.998	0.996	0.999	1	1.002	0.998
1.662	1	1.003	1	1.001	1.001	0.998	0.996	1.001	1.001	0.999
1.664	1	1.004	1	1.001	0.994	0.998	0.997	1	1.001	0.998
1.666	1	1.003	1	1	0.992	0.997	0.996	1.001	1.001	0.999
1.668	1	1.003	0.999	1	0.993	0.997	1	1	1.002	0.997
1.67	0.999	1.005	1	1	0.993	0.998	0.997	1	1.002	0.997
1.672	1	1.004	1	0.999	1.001	0.996	0.996	1	1.001	0.996
1.674	0.999	1.004	1	1.001	0.99	1	0.997	1	1.001	0.996
1.676	1	1.003	1	1	1.003	0.997	0.998	0.999	1.001	0.997
1.678	1	1.005	1	1	1	0.996	0.996	1	1.001	0.998
1.68	0.999	1.005	1	1	0.997	0.997	0.994	1	1.001	0.995
1.682	1	1.003	1	1	0.991	1	0.995	1	1.002	0.996
1.684	0.999	1.003	1	1	0.992	0.998	0.997	0.999	1.001	0.998
1.686	1	1.004	1	1	1	0.998	0.995	1	1.002	0.996
1.688	1	1.004	1	1	0.999	0.996	0.999	0.999	1.003	0.996
1.69	0.999	1.003	1	1	1.004	0.998	0.993	1	1.002	0.996
1.692	0.999	1.003	1.001	1.001	0.996	0.998	0.997	0.999	1.003	0.997
1.694	0.999	1.004	1	1.001	0.995	0.998	0.993	1	1.002	0.994
1.696	1	1.003	1	1.001	0.998	0.998	0.996	1	1.001	0.995
1.698	0.999	1.003	1.001	1	0.993	0.998	0.995	1	1.001	0.996
1.7	1	1.004	1	1	0.997	0.998	0.995	0.999	1.002	0.996
1.702	0.999	1.003	1	1.001	0.991	0.997	0.997	1	1.002	0.995
1.704	0.999	1.003	1	1	0.992	0.997	0.997	0.999	1.002	0.996
1.706	0.999	1.004	1	1.001	0.997	0.997	0.995	1	1.002	0.998
1.708	0.999	1.003	1	1.001	0.995	0.998	0.994	1	1.003	0.996
1.71	0.999	1.003	1	1.001	0.987	1	0.997	1.001	1.002	0.996
1.712	0.999	1.003	1	1.001	0.993	0.998	0.996	1	1.001	0.996
1.714	0.999	1.003	1	1.001	0.994	0.999	0.996	1.001	1.002	0.996
1.716	0.999	1.004	1	1.001	0.998	0.998	0.997	0.999	1.003	0.995
1.718	0.999	1.004	1	1	0.994	0.999	0.994	1	1.002	0.996
1.72	0.999	1.003	1	1	0.996	0.999	0.993	1	1.002	0.996
1.722	0.999	1.003	1	1	0.99	0.999	0.995	1	1.002	0.995
1.724	0.999	1.004	1	1	0.99	0.999	0.992	0.999	1.002	0.997
1.726	0.999	1.003	1	1.001	0.993	0.998	0.995	0.999	1.001	0.996
1.728	0.999	1.004	1	1.001	1.003	0.997	0.993	0.999	1.002	0.995
1.73	0.999	1.003	1	1.001	0.997	0.997	0.995	1	1.003	0.995
1.732	0.999	1.002	1	1.001	0.994	0.998	0.995	0.999	1.003	0.994
1.734	0.999	1.003	1	1.001	0.999	0.999	0.993	1	1.002	0.995
1.736	0.999	1.004	1	1.001	1.002	0.999	0.994	1	1.003	0.996
1.738	0.999	1.003	1	1.001	0.997	0.999	0.994	0.999	1.002	0.995
1.74	0.999	1.003	1	1.001	0.994	0.998	0.995	0.999	1.002	0.994
1.742	0.999	1.004	1	1.002	0.995	0.998	0.992	0.999	1.003	0.993
1.744	0.999	1.003	1	1.002	1.005	0.998	0.995	0.999	1.001	0.992
1.746	0.999	1.004	1	1.002	0.989	1	0.995	0.998	1.002	0.992
1.748	1	1.003	1	1	0.995	0.999	0.996	0.999	1.002	0.994
1.75	0.999	1.003	1	1.002	0.996	1	0.993	1	1.001	0.995
1.752	0.999	1.004	1	1.002	0.999	0.999	0.995	0.999	1.002	0.995
1.754	0.999	1.004	1	1.002	1	0.999	0.997	0.999	1.002	0.994
1.756	0.999	1.002	1	1.002	0.997	0.999	0.993	0.998	1.002	0.993
1.758	0.999	1.003	1	1.001	0.997	0.998	0.991	0.998	1.002	0.993
1.76	0.999	1.005	1	1.001	0.992	1.001	0.994	0.998	1.002	0.993
1.762	0.999	1.002	1	1.001	1	1	0.991	0.998	1.003	0.993
1.764	0.999	1.002	1	1	0.994	1	0.991	0.998	1.002	0.993
1.766	0.999	1.003	1	1.002	0.997	1.001	0.993	0.998	1.003	0.991
1.768	0.998	1.003	1	1.002	0.993	0.999	0.994	0.998	1.003	0.994
1.77	0.999	1.002	1.001	1.001	0.998	0.999	0.995	0.999	1.002	0.995
1.772	0.999	1.002	1	1.001	0.995	1	0.996	0.998	1.003	0.992
1.774	0.998	1.003	1	1.001	0.998	1	0.99	0.999	1.004	0.993
1.776	0.999	1.002	1	1.002	0.995	1.001	0.996	0.998	1.002	0.992
1.778	0.999	1.003	1	1.001	0.996	1	0.995	1	1.002	0.992
1.78	0.999	1.002	1	1.002	0.998	0.999	0.993	0.999	1.003	0.993
1.782	0.998	1.002	1	1.001	0.994	1.001	0.996	0.997	1.002	0.995
1.784	0.998	1.004	1.001	1.002	0.991	1	0.991	0.999	1.003	0.995
1.786	0.999	1.003	1	1.001	0.999	1.002	0.99	0.998	1.003	0.993
1.788	0.999	1.003	1	1.001	0.994	1.001	0.995	0.998	1.003	0.991
1.79	0.999	1.002	1	1.002	0.996	1.001	0.994	0.998	1.003	0.994
1.792	0.999	1.002	1	1.002	0.992	1.001	0.994	0.998	1.003	0.994
1.794	0.999	1.003	1	1.001	0.992	1.001	0.99	0.998	1.003	0.992
1.796	0.999	1.003	1	1.001	0.993	0.998	0.993	0.998	1.003	0.993
1.798	0.999	1.003	1	1.001	1.002	0.999	0.994	0.997	1.003	0.995
1.8	0.999	1.002	1	1.002	0.998	0.999	0.991	0.999	1.003	0.993
1.802	0.999	1.003	1	1.001	0.998	0.999	0.992	0.998	1.004	0.992
1.804	0.998	1.003	1.001	1.001	0.992	1	0.995	0.999	1.003	0.992
1.806	0.999	1.002	1	1.001	0.994	1	0.995	0.999	1.003	0.994
1.808	0.999	1.001	1	1.002	0.992	1.001	0.993	0.998	1.003	0.992
1.81	0.998	1.002	1	1.002	0.997	0.999	0.991	0.998	1.002	0.993
1.812	0.999	1.002	1	1.002	0.992	1.002	0.994	0.998	1.004	0.991
1.814	0.999	1.002	1	1.001	0.994	1.001	0.995	0.998	1.004	0.989
1.816	0.999	1.003	1	1.002	0.992	1	0.995	0.998	1.003	0.992
1.818	0.998	1.003	1	1.002	0.996	1	0.994	0.998	1.004	0.99
1.82	0.999	1.002	1	1.002	0.993	1.002	0.994	0.998	1.003	0.992
1.822	0.999	1.003	1	1.002	0.995	1	0.993	0.998	1.003	0.99
1.824	0.998	1.001	1	1.001	0.992	1.002	0.992	0.998	1.004	0.994
1.826	0.999	1.003	1	1.003	0.995	1	0.993	0.998	1.004	0.991
1.828	1	1.001	1.001	1.001	0.992	1	0.993	0.998	1.003	0.991
1.83	0.999	1.003	1	1.001	0.992	1.001	0.994	0.998	1.004	0.991
1.832	0.999	1.003	1	1.002	0.993	1.001	0.993	0.998	1.002	0.991
1.834	0.999	1.001	1.001	1.001	0.995	0.999	0.994	0.998	1.002	0.992
1.836	0.999	1.004	1	1.002	0.99	1.002	0.991	0.998	1.003	0.992
1.838	0.999	1.003	1	1.002	0.991	1.002	0.995	0.998	1.004	0.992
1.84	0.999	1.003	1	1.002	0.992	1.002	0.992	0.998	1.002	0.99
1.842	0.999	1.001	1	1.001	0.994	1.002	0.995	0.997	1.003	0.992
1.844	0.999	1.003	1	1.002	1.002	1.002	0.996	0.997	1.004	0.99
1.846	0.999	1.003	1	1.001	0.991	1.001	0.991	0.997	1.003	0.99
1.848	0.999	1.002	1	1.002	0.992	0.999	0.992	0.997	1.003	0.99
1.85	0.999	1.003	1	1.001	0.991	1.002	0.993	0.998	1.004	0.993
1.852	0.999	1.002	1	1.002	0.994	1.002	0.991	0.998	1.004	0.992
1.854	0.999	1.004	1	1.001	0.987	1.001	0.994	0.998	1.003	0.993
1.856	0.999	1.003	1	1.001	0.993	1	0.992	0.997	1.004	0.99
1.858	0.999	1.001	1	1.001	0.987	1.001	0.993	0.997	1.003	0.989
1.86	0.999	1.002	1	1.001	0.985	1.004	0.994	0.998	1.004	0.992
1.862	0.999	1.002	1.001	1.001	0.998	1.001	0.993	0.997	1.004	0.991
1.864	0.999	1.001	1	1.001	0.996	1.003	0.993	0.998	1.003	0.992
1.866	0.999	1.002	1	1.002	0.993	1	0.996	0.997	1.004	0.993
1.868	0.999	1.002	1	1.001	0.992	1.002	0.992	0.997	1.004	0.991
1.87	0.999	1.001	1	1.001	0.993	1.002	0.994	0.997	1.005	0.992
1.872	0.999	1.003	1	1.002	0.991	1.002	0.994	0.998	1.004	0.99
1.874	0.999	1.001	1	1.001	0.993	1.002	0.995	0.998	1.004	0.99
1.876	0.999	1.002	1	1.001	0.998	1.002	0.991	0.997	1.004	0.991
1.878	0.999	1.003	1.001	1.001	0.99	1.003	0.994	0.997	1.004	0.991
1.88	0.999	1.002	1	1.002	0.992	1.002	0.992	0.997	1.004	0.992
1.882	0.999	1.001	1	1.001	0.996	1.001	0.993	0.998	1.005	0.989
1.884	0.999	1.002	1	1.001	0.987	1.002	0.992	0.998	1.004	0.99
1.886	0.999	1.002	1.001	1.002	0.998	1	0.992	0.997	1.005	0.99
1.888	0.999	1.003	1.001	1.001	0.993	1.001	0.991	0.998	1.004	0.99
1.89	0.999	1.002	1.001	1.001	0.99	1.003	0.995	0.997	1.004	0.99
1.892	0.999	1	1.001	1.001	0.985	1.002	0.991	0.997	1.004	0.99
1.894	0.999	1.002	1	1.001	0.995	1.002	0.991	0.997	1.005	0.991
1.896	0.999	1.003	1.001	1.001	0.986	1.003	0.99	0.997	1.004	0.99
1.898	0.999	1.002	1	1.001	0.992	1.002	0.993	0.997	1.005	0.991
1.9	0.999	1.003	1	1.001	0.986	1.001	0.996	0.997	1.004	0.991
1.902	0.999	1.003	1.001	1.002	0.993	1.002	0.996	0.997	1.005	0.989
1.904	0.999	1.002	1.001	1.001	0.994	1.001	0.994	0.997	1.005	0.991
1.906	0.999	1.002	1.001	1.001	0.995	1.001	0.994	0.997	1.004	0.991
1.908	0.999	1.001	1.001	1.001	0.996	1.003	0.993	0.997	1.004	0.99
1.91	0.999	1.003	1	1.002	0.997	1.002	0.991	0.997	1.004	0.992
1.912	0.999	1.001	1.001	1.001	0.994	1.002	0.995	0.997	1.004	0.989
1.914	1	1.002	1	1	0.994	1.002	0.994	0.996	1.004	0.99
1.916	0.999	1.002	1	1.002	0.988	1.003	0.993	0.997	1.004	0.99
1.918	0.999	1.001	1	1.001	0.998	1.002	0.99	0.997	1.005	0.991
1.92	1	1.001	1	1.001	0.991	1.002	0.993	0.997	1.004	0.991
1.922	0.999	1.001	1.001	1.001	0.992	1.003	0.993	0.997	1.005	0.989
1.924	0.999	1.001	1.001	1.001	0.986	1.002	0.991	0.997	1.004	0.99
1.926	0.999	1.002	1	1.001	0.991	1.002	0.994	0.997	1.004	0.988
1.928	0.999	1.002	1	1.002	0.992	1.004	0.995	0.997	1.005	0.99
1.93	0.999	1.001	1.001	1.001	0.992	1.002	0.994	0.997	1.005	0.989
1.932	0.999	1.001	1.001	1.001	0.992	1.002	0.992	0.996	1.004	0.992
1.934	0.999	1.001	1	1.001	1	1.003	0.991	0.997	1.005	0.991
1.936	1	1.002	1	1.001	0.994	1.001	0.993	0.997	1.005	0.988
1.938	0.999	1.001	1	1.001	0.985	1.003	0.994	0.997	1.004	0.99
1.94	0.999	1.001	1	1.001	0.992	1.003	0.995	0.997	1.004	0.989
1.942	1	1.001	1	1.001	0.988	1.003	0.993	0.997	1.005	0.989
1.944	0.999	1.001	1.001	1.001	0.998	1.003	0.994	0.996	1.005	0.99
1.946	0.999	1.002	1	1.001	0.995	1.003	0.993	0.997	1.004	0.991
1.948	0.999	1.001	1	1.001	0.998	1.001	0.993	0.996	1.004	0.99
1.95	0.999	1.003	1.001	1.001	0.995	1.001	0.993	0.997	1.005	0.989
1.952	0.999	1	1.001	1.001	0.989	1.003	0.993	0.997	1.004	0.99
1.954	0.999	1.001	1	1.001	0.997	1.002	0.992	0.996	1.004	0.99
1.956	1	1.002	1	1.001	0.993	1.002	0.994	0.997	1.006	0.991
1.958	0.999	1.001	1.001	1.001	1	1.002	0.996	0.997	1.006	0.99
1.96	0.999	1.002	1	1.001	0.997	1.002	0.994	0.997	1.005	0.99
1.962	1	1.001	1	1	0.997	1.004	0.995	0.996	1.005	0.99
1.964	0.999	1.002	1	1	0.987	1.003	0.992	0.997	1.005	0.99
1.966	1	1.001	1.001	1.001	0.997	1.002	0.993	0.997	1.006	0.989
1.968	0.999	1	1.001	1	0.995	1.004	0.994	0.996	1.003	0.991
1.97	0.999	1	1	1.001	0.996	1.002	0.994	0.997	1.004	0.99
1.972	0.999	1.002	1.001	1.001	0.994	1.001	0.994	0.997	1.004	0.989
1.974	1	1.001	1	1.001	0.991	1.003	0.994	0.996	1.005	0.989
1.976	0.999	1.001	1	1.001	0.993	1.003	0.992	0.997	1.006	0.991
1.978	0.999	1	1	1	0.994	1.002	0.993	0.997	1.004	0.99
1.98	0.999	1	1.001	1.001	0.999	1.002	0.993	0.997	1.005	0.991
1.982	0.999	1.002	1.001	1	0.997	1.003	0.991	0.997	1.005	0.989
1.984	0.999	1.001	1	1.001	0.999	1.002	0.993	0.997	1.005	0.989
1.986	0.999	1.001	1	1	0.994	1.001	0.993	0.996	1.005	0.992
1.988	1	1.001	1.001	1.001	0.995	1.002	0.994	0.996	1.005	0.989
1.99	1	1.002	1	1.001	0.998	1.003	0.991	0.996	1.005	0.991
1.992	1	1.001	1	1.001	0.991	1.004	0.996	0.997	1.005	0.99
1.994	0.999	1	1.001	1.001	0.996	1.004	0.993	0.996	1.005	0.991
1.996	0.999	0.999	1.001	1.001	0.997	1.003	0.995	0.997	1.004	0.991
1.998	0.999	1.002	1.001	1	0.989	1.003	0.994	0.996	1.005	0.991

## Sheet: Fig 4f
	Intensity(Calc)	Q	Intensity(Expr)
Q (Å)-1	Intensity (a.u.)	Q (Å)-1	Intensity (a.u.)
0.5	95.4012	0.4686	85.2265
0.5065	95.3847	0.4693	83.3854
0.5135	96.3876	0.47	86.3859
0.5205	98.8828	0.4707	84.3919
0.5275	95.4576	0.4714	85.3603
0.5345	98.1079	0.4721	85.9081
0.5415	97.9332	0.4728	87.0549
0.5485	97.1197	0.4735	86.1884
0.5555	97.111	0.4742	85.3921
0.5625	98.9644	0.4749	84.4365
0.5695	96.0698	0.4756	85.15
0.5765	93.8233	0.4763	84.755
0.5835	97.0181	0.477	86.4114
0.5905	93.9929	0.4777	85.2647
0.5975	96.2008	0.4784	88.2716
0.604	94.2984	0.4791	84.1881
0.611	95.6961	0.4798	85.2711
0.618	94.3797	0.4805	84.6149
0.625	94.9223	0.4812	87.5135
0.632	94.0215	0.4819	87.1058
0.639	94.1146	0.4826	85.9336
0.646	93.8987	0.4833	86.8446
0.653	93.4012	0.484	87.8257
0.66	91.9871	0.4846	85.1946
0.667	91.9809	0.4853	86.7491
0.674	91.1046	0.486	86.061
0.681	91.9492	0.4867	87.7174
0.688	90.1167	0.4874	85.9655
0.6945	89.5587	0.4881	87.4562
0.7015	87.8447	0.4888	86.9784
0.7085	87.3273	0.4895	88.0742
0.7155	88.0433	0.4902	86.6535
0.7225	89.7191	0.4909	87.5008
0.7295	87.3661	0.4916	86.8765
0.7365	89.8852	0.4923	87.7875
0.7435	90.8551	0.493	86.7108
0.7505	88.1681	0.4937	88.4819
0.7575	85.4889	0.4944	86.4688
0.7645	86.0258	0.4951	85.3985
0.7715	84.8631	0.4958	86.3859
0.7785	87.9278	0.4965	84.9908
0.7855	88.032	0.4972	86.6917
0.792	88.0767	0.4979	87.9085
0.799	85.14	0.4986	85.8827
0.806	86.6073	0.4993	87.6664
0.813	88.8541	0.5	85.7807
0.82	87.1999	0.5007	86.7427
0.827	85.6851	0.5014	86.1375
0.834	84.435	0.5021	87.3352
0.841	86.465	0.5028	86.9848
0.848	87.3772	0.5035	87.3479
0.855	84.964	0.5042	85.8126
0.862	84.3112	0.5048	87.0421
0.869	87.4951	0.5055	85.9336
0.876	84.9165	0.5062	86.8701
0.8825	86.8016	0.5069	86.6662
0.8895	85.1985	0.5076	88.3608
0.8965	86.429	0.5083	85.4558
0.9035	85.2276	0.509	88.5137
0.9105	87.1078	0.5097	87.9977
0.9175	88.5117	0.5104	87.2332
0.9245	87.6669	0.5111	85.5577
0.9315	86.4378	0.5118	88.2462
0.9385	88.4762	0.5125	85.1054
0.9455	88.2505	0.5132	87.641
0.9525	90.4484	0.5139	84.8697
0.9595	86.1165	0.5146	86.4496
0.966	86.4457	0.5153	86.902
0.973	86.9862	0.516	86.456
0.98	89.4092	0.5167	84.8506
0.987	91.568	0.5174	86.5516
0.994	90.0198	0.5181	84.2709
1.001	87.6584	0.5188	87.8257
1.008	90.378	0.5195	84.7487
1.015	92.1045	0.5202	87.023
1.022	92.0459	0.5209	86.6344
1.029	93.5373	0.5216	86.7236
1.036	92.3147	0.5223	85.3794
1.043	88.5937	0.523	86.9466
1.05	90.2144	0.5237	85.1373
1.0565	87.8803	0.5243	86.5771
1.0635	86.8899	0.525	85.2774
1.0705	85.7624	0.5257	89.1699
1.0775	88.0686	0.5264	84.7933
1.0845	91.4873	0.5271	86.5516
1.0915	90.2425	0.5278	86.1438
1.0985	85.9978	0.5285	87.6919
1.1055	81.6335	0.5292	86.335
1.1125	80.4059	0.5299	87.4817
1.1195	80.1401	0.5306	84.9653
1.1265	84.7759	0.5313	88.4245
1.133	87.0682	0.532	87.3798
1.14	82.849	0.5327	87.0612
1.147	82.7877	0.5334	85.15
1.154	81.4922	0.5341	87.5964
1.161	80.7359	0.5348	85.545
1.168	77.8342	0.5355	87.5199
1.175	79.9208	0.5362	84.7296
1.182	81.1289	0.5369	85.9336
1.189	82.3361	0.5376	85.3284
1.196	81.0636	0.5383	86.0164
1.203	79.5243	0.539	85.3348
1.21	83.0565	0.5397	86.0547
1.2165	88.9292	0.5404	84.8379
1.2235	84.6452	0.5411	86.6726
1.2305	83.4412	0.5418	85.5641
1.2375	82.6014	0.5425	87.2269
1.2445	81.2493	0.5432	86.5325
1.2515	81.8006	0.5438	86.851
1.2585	80.5258	0.5445	83.7039
1.2655	78.7318	0.5452	84.1817
1.2725	77.2053	0.5459	85.9336
1.2795	76.41	0.5466	86.5707
1.2865	78.8714	0.5473	86.2394
1.293	84.7367	0.548	85.3475
1.3	84.9448	0.5487	85.1691
1.307	84.919	0.5494	86.7172
1.314	84.9195	0.5501	86.5516
1.321	86.8912	0.5508	86.3541
1.328	85.8201	0.5515	85.4112
1.335	88.1435	0.5522	87.1122
1.342	85.3092	0.5529	84.5958
1.349	89.1831	0.5536	87.5709
1.356	86.1697	0.5543	84.4747
1.363	88.2296	0.555	85.2838
1.3695	87.7018	0.5557	83.7421
1.3765	84.3247	0.5564	84.5002
1.3835	83.3679	0.5571	84.6276
1.3905	84.9862	0.5578	86.1438
1.3975	84.591	0.5585	83.8504
1.4045	86.8121	0.5592	84.5448
1.4115	88.65	0.5599	83.8695
1.4185	90.2363	0.5606	86.3541
1.4255	87.1175	0.5613	84.6404
1.4325	87.2757	0.562	85.5577
1.439	87.2262	0.5627	84.4747
1.446	89.7305	0.5633	85.9527
1.453	89.705	0.564	85.3411
1.46	90.0942	0.5647	87.2969
1.467	90.1664	0.5654	83.9078
1.474	87.607	0.5661	86.7745
1.481	89.5865	0.5668	84.6404
1.488	90.9794	0.5675	85.5068
1.495	94.673	0.5682	83.8058
1.502	92.9538	0.5689	85.6469
1.5085	89.5663	0.5696	85.1182
1.5155	88.6749	0.5703	85.3857
1.5225	90.3515	0.571	84.3601
1.5295	90.585	0.5717	83.9778
1.5365	92.257	0.5724	85.7935
1.5435	94.2889	0.5731	85.1373
1.5505	93.7811	0.5738	84.4174
1.5575	91.6879	0.5745	85.9336
1.5645	91.8124	0.5752	82.9012
1.5715	88.7545	0.5759	85.1245
1.578	90.5846	0.5766	85.4176
1.585	94.7418	0.5773	84.2518
1.592	91.4466	0.578	84.462
1.599	91.0038	0.5787	86.2139
1.606	91.5265	0.5794	85.0545
1.613	95.4275	0.5801	86.5325
1.62	93.319	0.5808	83.3726
1.627	94.1077	0.5815	85.9081
1.634	95.5787	0.5821	84.1435
1.641	95.9333	0.5828	85.8444
1.6475	94.6728	0.5835	82.3278
1.6545	92.3777	0.5842	85.2774
1.6615	90.171	0.5849	84.9207
1.6685	90.9387	0.5856	84.7678
1.6755	93.9872	0.5863	84.0415
1.6825	93.9654	0.587	85.3603
1.6895	93.3523	0.5877	84.1307
1.6965	90.9601	0.5884	87.1504
1.7035	88.4466	0.5891	84.3664
1.71	87.0101	0.5898	85.8189
1.717	85.5432	0.5905	84.1244
1.724	88.3383	0.5912	84.0033
1.731	86.0559	0.5919	84.8825
1.738	88.1444	0.5926	85.8827
1.745	90.1907	0.5933	84.3155
1.752	85.9291	0.594	86.1438
1.759	89.2913	0.5947	83.6147
1.766	85.3722	0.5954	84.4747
1.7725	84.9828	0.5961	84.3155
1.7795	84.4582	0.5968	84.634
1.7865	83.6308	0.5975	85.0417
1.7935	82.6355	0.5982	85.4049
1.8005	82.196	0.5989	84.7742
1.8075	83.4653	0.5996	85.4112
1.8145	82.0047	0.6003	84.6149
1.8215	78.9104	0.601	85.7043
1.8285	77.7345	0.6016	84.1817
1.835	78.1577	0.6023	86.5771
1.842	78.5776	0.603	84.5576
1.849	78.6157	0.6037	86.5898
1.856	76.5855	0.6044	84.3919
1.863	75.9803	0.6051	84.6722
1.87	74.9713	0.6058	83.9269
1.877	75.5048	0.6065	83.5956
1.884	72.3164	0.6072	83.5319
1.8905	72.5186	0.6079	86.2203
1.8975	71.8009	0.6086	84.1817
1.9045	70.0703	0.6093	84.4811
1.9115	68.8306	0.61	84.6467
1.9185	68.649	0.6107	86.3605
1.9255	66.5254	0.6114	84.4238
1.9325	66.658	0.6121	85.7043
1.9395	66.3434	0.6128	83.2771
1.946	67.5149	0.6135	85.2392
1.953	65.657	0.6142	84.1435
1.96	64.1118	0.6149	86.3987
1.967	62.6466	0.6156	84.3983
1.974	63.3741	0.6163	85.4749
1.981	62.807	0.617	85.0099
1.988	61.7751	0.6177	84.2836
1.995	62.9575	0.6184	84.341
2.0015	61.9711	0.6191	86.0929
2.0085	61.465	0.6198	83.6147
2.0155	59.8759	0.6205	87.0549
2.0225	60.9658	0.6211	83.156
2.0295	59.4974	0.6218	86.112
2.0365	58.5733	0.6225	82.4998
2.0435	59.0001	0.6232	85.4112
2.0505	58.8788	0.6239	83.5191
2.057	57.2483	0.6246	86.4688
2.064	56.6236	0.6253	83.7357
2.071	57.7001	0.626	85.4431
2.078	55.8587	0.6267	82.8439
2.085	56.5288	0.6274	84.6977
2.092	56.3901	0.6281	83.9141
2.099	56.5725	0.6288	85.3093
2.106	55.1438	0.6295	84.6022
2.1125	54.6656	0.6302	85.3029
2.1195	54.9203	0.6309	83.5064
2.1265	54.32	0.6316	86.0101
2.1335	54.2821	0.6323	84.6022
2.1405	53.0556	0.633	86.112
2.1475	51.9405	0.6337	84.9844
2.1545	51.6894	0.6344	84.7359
2.161	52.6931	0.6351	83.6529
2.168	53.1416	0.6358	85.3539
2.175	52.0646	0.6365	82.5062
2.182	52.0542	0.6372	85.3857
2.189	51.7821	0.6379	84.806
2.196	52.114	0.6386	85.1118
2.203	51.8254	0.6393	84.2964
2.2095	51.7665	0.6399	85.9591
2.2165	49.8497	0.6406	84.7933
2.2235	49.9567	0.6413	85.2265
2.2305	49.2566	0.642	84.3983
2.2375	48.6806	0.6427	84.0161
2.2445	49.8682	0.6434	84.2964
2.2515	48.8695	0.6441	85.3157
2.258	47.4401	0.6448	84.6913
2.265	48.074	0.6455	85.0608
2.272	47.7873	0.6462	83.946
2.279	48.3325	0.6469	85.322
2.286	50.6681	0.6476	85.0354
2.293	47.1182	0.6483	85.6979
2.3	47.5165	0.649	84.5193
2.3065	48.3772	0.6497	85.0417
2.3135	46.1111	0.6504	84.9717
2.3205	46.8546	0.6511	85.2966
2.3275	45.9418	0.6518	85.1946
2.3345	47.3933	0.6525	85.2137
2.3415	48.3578	0.6532	85.0927
2.3485	47.1386	0.6539	84.5321
2.355	46.5024	0.6546	83.156
2.362	47.2611	0.6553	85.2074
2.369	45.4241	0.656	84.9717
2.376	47.0157	0.6567	84.3856
2.383	46.8295	0.6574	83.0095
2.39	44.2203	0.6581	84.067
2.397	45.9368	0.6587	83.2325
2.4035	45.6004	0.6594	85.7043
2.4105	44.5039	0.6601	84.0352
2.4175	46.0745	0.6608	85.5769
2.4245	44.5727	0.6615	84.0606
2.4315	45.8724	0.6622	84.978
2.4385	45.9316	0.6629	84.9143
2.445	44.4158	0.6636	84.3856
2.452	44.4267	0.6643	84.806
2.459	44.9581	0.665	83.5383
2.466	43.088	0.6657	84.8952
2.473	42.8947	0.6664	82.1877
2.48	43.8663	0.6671	85.3411
2.4865	44.9023	0.6678	84.4747
2.4935	44.9925	0.6685	86.1821
2.5005	44.2515	0.6692	85.3029
2.5075	43.6765	0.6699	86.2139
2.5145	43.452	0.6706	83.4236
2.5215	43.742	0.6713	85.1373
2.528	43.2195	0.672	85.2774
2.535	42.5708	0.6727	84.0734
2.542	44.0893	0.6734	83.3217
2.549	43.1255	0.6741	85.1691
2.556	42.9545	0.6748	83.3153
2.563	41.4547	0.6755	84.3282
2.57	42.8347	0.6762	84.3473
2.5765	42.2171	0.6769	84.8633
2.5835	42.4829	0.6775	82.9267
2.5905	42.9937	0.6782	85.1819
2.5975	43.0007	0.6789	82.9458
2.6045	43.2329	0.6796	84.1116
2.6115	42.1249	0.6803	84.3218
2.618	41.6438	0.681	83.8186
2.625	42.3051	0.6817	84.5066
2.632	40.5129	0.6824	84.8825
2.639	41.6657	0.6831	84.1753
2.646	41.6829	0.6838	85.6469
2.6525	41.9661	0.6845	84.1498
2.6595	40.8176	0.6852	84.7614
2.6665	40.6061	0.6859	83.5383
2.6735	41.1975	0.6866	86.0929
2.6805	40.5256	0.6873	82.9713
2.6875	40.1784	0.688	85.0354
2.694	38.7214	0.6887	82.0539
2.701	39.3354	0.6894	85.0226
2.708	39.3854	0.6901	82.9649
2.715	40.1521	0.6908	84.4811
2.722	39.3783	0.6915	85.6724
2.729	39.3507	0.6922	83.7549
2.7355	39.5931	0.6929	81.7354
2.7425	39.2544	0.6936	86.0419
2.7495	38.463	0.6943	83.9332
2.7565	38.7252	0.695	84.8251
2.7635	39.6608	0.6957	85.2583
2.77	39.6945	0.6963	83.7803
2.777	37.801	0.697	84.3155
2.784	38.1438	0.6977	84.6659
2.791	38.8741	0.6984	84.0798
2.798	37.7042	0.6991	85.2711
2.805	38.6826	0.6998	85.6406
2.8115	38.8095	0.7005	83.5637
2.8185	38.8306	0.7012	84.4429
2.8255	38.4556	0.7019	82.7483
2.8325	37.1262	0.7026	84.6722
2.8395	38.2746	0.7033	82.5954
2.846	38.186	0.704	83.7931
2.853	38.297	0.7047	82.8821
2.86	37.4128	0.7054	85.1373
2.867	37.6533	0.7061	83.2707
2.874	37.2411	0.7068	85.9081
2.8805	37.8658	0.7075	84.3091
2.8875	37.1052	0.7082	84.806
2.8945	37.6135	0.7089	83.6912
2.9015	37.0609	0.7096	86.1757
2.9085	36.8445	0.7103	82.3151
2.915	35.5206	0.711	85.3093
2.922	35.3584	0.7117	83.6211
2.929	35.5674	0.7124	85.5004
2.936	36.585	0.7131	84.2199
2.943	35.8966	0.7138	84.0415
2.9495	36.0825	0.7145	85.5832
2.9565	35.7638	0.7151	85.0927
2.9635	36.1245	0.7158	82.6336
2.9705	34.9492	0.7165	84.9844
2.9775	34.8211	0.7172	83.1433
2.984	35.2755	0.7179	84.2964
2.991	35.0204	0.7186	83.6083
2.998	34.5319	0.7193	83.8886
3.005	35.1559	0.72	84.3027
3.012	36.6647	0.7207	84.411
3.0185	35.0801	0.7214	85.1054
3.0255	36.2587	0.7221	84.8188
3.0325	34.884	0.7228	83.0286
3.0395	35.1295	0.7235	83.7612
3.0465	35.2649	0.7242	84.7487
3.053	34.8404	0.7249	83.551
3.06	33.8848	0.7256	84.6659
3.067	34.4471	0.7263	83.3854
3.074	33.8097	0.727	85.029
3.081	33.8013	0.7277	83.8823
3.0875	32.9782	0.7284	85.0354
3.0945	35.2255	0.7291	83.5574
3.1015	34.0694	0.7298	83.8695
3.1085	34.5428	0.7305	84.3983
3.1155	32.8963	0.7312	85.3603
3.122	34.3827	0.7319	83.5446
3.129	33.3919	0.7326	85.0226
3.136	33.5004	0.7333	85.4558
3.143	33.0624	0.7339	84.6276
3.1495	33.3143	0.7346	83.2388
3.1565	33.236	0.7353	83.0477
3.1635	32.1752	0.736	84.5639
3.1705	32.5854	0.7367	82.9649
3.1775	30.9062	0.7374	84.1753
3.184	32.5652	0.7381	83.2006
3.191	33.8243	0.7388	85.1564
3.198	32.1265	0.7395	85.1373
3.205	32.7397	0.7402	84.0033
3.2115	32.2131	0.7409	83.9014
3.2185	32.1701	0.7416	84.3346
3.2255	31.7306	0.7423	83.3217
3.2325	31.5084	0.743	84.2135
3.2395	32.5949	0.7437	83.2197
3.246	32.1112	0.7444	84.4939
3.253	31.4695	0.7451	82.4998
3.26	30.1606	0.7458	86.233
3.267	30.8992	0.7465	83.1242
3.2735	30.7967	0.7472	85.3475
3.2805	31.1871	0.7479	84.1244
3.2875	30.4056	0.7486	84.4429
3.2945	30.2675	0.7493	84.9016
3.3015	30.3534	0.75	85.0863
3.308	30.0985	0.7507	83.7803
3.315	29.4796	0.7514	84.1498
3.322	29.1208	0.752	84.8825
3.329	30.1008	0.7527	84.5066
3.3355	29.7473	0.7534	83.5319
3.3425	29.3178	0.7541	85.0545
3.3495	29.1439	0.7548	83.7867
3.3565	29.0007	0.7555	85.0545
3.363	29.4839	0.7562	82.6464
3.37	28.0554	0.7569	85.029
3.377	28.8006	0.7576	82.5444
3.384	28.5466	0.7583	84.9717
3.3905	28.7204	0.759	83.3344
3.3975	28.2656	0.7597	84.2518
3.4045	28.4777	0.7604	84.3346
3.4115	28.5217	0.7611	86.0929
3.418	28.9557	0.7618	84.1244
3.425	28.4933	0.7625	85.0736
3.432	28.0383	0.7632	83.0796
3.439	28.3959	0.7639	84.7168
3.4455	27.2924	0.7646	84.5639
3.4525	28.4044	0.7653	85.6597
3.4595	28.0025	0.766	85.1054
3.4665	28.9063	0.7667	85.8763
3.473	28.4979	0.7674	83.2325
3.48	28.1893	0.7681	85.3921
3.487	27.4916	0.7688	82.8566
3.494	26.4738	0.7695	86.6854
3.5005	27.5762	0.7702	83.2388
3.5075	27.0895	0.7708	84.9398
3.5145	28.0224	0.7715	83.3599
3.5215	27.039	0.7722	85.3411
3.528	28.9083	0.7729	84.6722
3.535	27.8125	0.7736	84.9525
3.542	27.8359	0.7743	83.8249
3.549	26.6937	0.775	86.2713
3.5555	27.3937	0.7757	84.7041
3.5625	26.6968	0.7764	84.6722
3.5695	25.8139	0.7771	83.5383
3.5765	26.3338	0.7778	85.3603
3.583	26.3569	0.7785	85.7616
3.59	26.1406	0.7792	86.5516
3.597	26.3381	0.7799	84.5448
3.604	25.7227	0.7806	85.7871
3.6105	26.4825	0.7813	84.4684
3.6175	25.5286	0.782	85.7935
3.6245	25.7574	0.7827	84.0479
3.6315	26.0803	0.7834	85.8572
3.638	25.0526	0.7841	85.9527
3.645	26.2258	0.7848	86.4178
3.652	24.3818	0.7855	85.252
3.6585	25.4444	0.7862	86.3095
3.6655	25.5767	0.7869	84.1626
3.6725	25.9274	0.7876	84.755
3.6795	25.7381	0.7883	84.0798
3.686	24.7667	0.7889	85.2265
3.693	25.7009	0.7896	84.2008
3.7	25.2353	0.7903	86.5261
3.707	24.8921	0.791	84.4493
3.7135	24.1574	0.7917	86.0674
3.7205	24.0587	0.7924	85.5514
3.7275	24.7763	0.7931	86.0738
3.734	25.0195	0.7938	85.3666
3.741	25.0187	0.7945	85.9336
3.748	24.4967	0.7952	84.8761
3.755	24.9498	0.7959	85.7043
3.7615	24.6639	0.7966	84.6276
3.7685	24.1771	0.7973	87.4817
3.7755	23.8118	0.798	85.3794
3.782	24.1566	0.7987	88.2525
3.789	24.2754	0.7994	85.6915
3.796	23.4975	0.8001	87.934
3.803	23.9142	0.8008	84.9525
3.8095	23.9095	0.8015	87.1058
3.8165	24.306	0.8022	85.5641
3.8235	24.3962	0.8029	86.3095
3.83	23.4532	0.8036	85.8763
3.837	24.305	0.8043	87.4562
3.844	24.0749	0.805	86.1502
3.851	24.1765	0.8057	85.3539
3.8575	23.6176	0.8064	86.2522
3.8645	23.6361	0.807	86.2649
3.8715	23.5212	0.8077	86.1438
3.878	23.5813	0.8084	86.851
3.885	22.9181	0.8091	86.0547
3.892	23.6436	0.8098	87.5326
3.8985	24.1654	0.8105	84.8442
3.9055	23.2486	0.8112	86.9593
3.9125	22.8709	0.8119	85.991
3.9195	23.6892	0.8126	86.9466
3.926	23.6	0.8133	87.0357
3.933	22.8803	0.814	86.5643
3.94	23.2016	0.8147	86.2776
3.9465	23.5864	0.8154	86.8765
3.9535	22.8215	0.8161	85.7234
3.9605	23.1857	0.8168	88.9087
3.967	23.2436	0.8175	84.3856
3.974	23.0543	0.8182	87.2842
3.981	23.0923	0.8189	84.9971
3.988	23.3988	0.8196	86.1693
3.9945	22.6335	0.8203	85.545
4.0015	22.5414	0.821	85.5004
4.0085	23.9858	0.8217	85.6533
4.015	23.4842	0.8224	85.7298
4.022	22.0993	0.8231	84.7996
4.029	21.8612	0.8238	86.7299
4.0355	22.4382	0.8245	84.9462
4.0425	22.3939	0.8251	86.4942
4.0495	23.3758	0.8258	85.5323
4.056	22.5298	0.8265	86.679
4.063	22.2708	0.8272	85.6724
4.07	22.6619	0.8279	87.0166
4.0765	22.4799	0.8286	86.3923
4.0835	22.1867	0.8293	86.9848
4.0905	22.7724	0.83	86.6726
4.097	22.4154	0.8307	85.9145
4.104	22.5393	0.8314	85.1883
4.111	22.2946	0.8321	86.8064
4.118	22.0241	0.8328	85.6979
4.1245	22.6809	0.8335	87.5518
4.1315	21.9776	0.8342	85.9718
4.1385	22.5432	0.8349	86.8574
4.145	22.7554	0.8356	85.5896
4.152	22.539	0.8363	86.0355
4.159	22.8445	0.837	87.4116
4.1655	22.2594	0.8377	87.9213
4.1725	22.7585	0.8384	86.5006
4.1795	22.6986	0.8391	87.7301
4.186	22.5889	0.8398	86.2012
4.193	22.8462	0.8405	87.2651
4.2	22.8929	0.8412	87.4052
4.2065	22.6336	0.8419	88.3991
4.2135	22.6298	0.8426	85.3475
4.2205	22.2671	0.8432	88.4755
4.227	22.8291	0.8439	88.7558
4.234	23.1362	0.8446	86.8637
4.2405	22.8755	0.8453	86.507
4.2475	22.1264	0.846	87.2587
4.2545	22.9312	0.8467	86.6917
4.261	22.2481	0.8474	87.3861
4.268	23.2158	0.8481	85.8253
4.275	22.6321	0.8488	89.1253
4.2815	23.2959	0.8495	85.889
4.2885	22.4976	0.8502	87.7556
4.2955	22.3282	0.8509	87.7238
4.302	22.7454	0.8516	87.9404
4.309	22.3999	0.8523	85.4367
4.316	22.6013	0.853	87.7493
4.3225	23.024	0.8537	88.501
4.3295	22.0345	0.8544	88.1506
4.3365	22.3364	0.8551	86.3095
4.343	22.4321	0.8558	87.9213
4.35	22.0744	0.8565	87.9977
4.357	22.3372	0.8572	88.0232
4.3635	21.7578	0.8579	86.7937
4.3705	21.6746	0.8586	88.1697
4.377	22.6817	0.8593	86.3923
4.384	22.007	0.86	86.4178
4.391	22.2281	0.8606	85.7361
4.3975	22.005	0.8613	89.1189
4.4045	22.4682	0.862	87.4435
4.4115	21.9343	0.8627	87.2906
4.418	22.5534	0.8634	88.8641
4.425	21.9024	0.8641	88.9469
4.432	22.5653	0.8648	86.5643
4.4385	21.7743	0.8655	89.0234
4.4455	21.9479	0.8662	88.8386
4.452	22.8453	0.8669	89.4056
4.459	22.0825	0.8676	86.3605
4.466	22.3572	0.8683	88.9087
4.4725	21.725	0.869	87.59
4.4795	22.2831	0.8697	89.7178
4.4865	21.3776	0.8704	87.2842
4.493	21.9051	0.8711	88.845
4.5	21.6247	0.8718	87.316
4.5065	22.0014	0.8725	88.8386
4.5135	22.6446	0.8732	87.5709
4.5205	22.1705	0.8739	90.1828
4.527	22.5677	0.8746	89.0807
4.534	21.7453	0.8753	88.3099
4.541	21.9342	0.876	87.3606
4.5475	22.0789	0.8767	89.0234
4.5545	22.5384	0.8774	87.2587
4.561	21.9876	0.8781	89.1635
4.568	21.441	0.8787	88.5074
4.575	21.5171	0.8794	88.7877
4.5815	21.6473	0.8801	88.3863
4.5885	21.4391	0.8808	90.6288
4.595	21.8903	0.8815	88.2016
4.602	22.3776	0.8822	89.8962
4.609	21.5591	0.8829	86.5771
4.6155	22.4614	0.8836	89.4184
4.6225	22.2801	0.8843	87.6218
4.629	21.6474	0.885	91.1512
4.636	21.2916	0.8857	88.0487
4.643	21.9803	0.8864	90.5587
4.6495	21.34	0.8871	89.1508
4.6565	21.7198	0.8878	89.4566
4.663	21.7895	0.8885	87.7747
4.67	22.5894	0.8892	88.7494
4.677	21.0462	0.8899	86.9274
4.6835	21.8975	0.8906	90.6797
4.6905	21.766	0.8913	86.8382
4.697	21.5094	0.892	90.6543
4.704	21.4167	0.8927	89.5394
4.711	21.236	0.8934	89.8579
4.7175	21.5543	0.8941	89.4821
4.7245	21.3497	0.8948	90.2083
4.731	21.7154	0.8955	88.8131
4.738	21.6456	0.8961	89.5776
4.745	21.5127	0.8968	87.9021
4.7515	21.9194	0.8975	90.8963
4.7585	21.623	0.8982	88.966
4.765	21.6109	0.8989	90.9346
4.772	22.3124	0.8996	88.724
4.779	21.6699	0.9003	90.1382
4.7855	21.2047	0.901	88.2334
4.7925	21.471	0.9017	91.6927
4.799	21.9713	0.9024	90.5587
4.806	21.1799	0.9031	91.1767
4.8125	21.3	0.9038	88.5583
4.8195	21.7664	0.9045	91.5462
4.8265	21.6139	0.9052	89.361
4.833	21.4619	0.9059	90.4122
4.84	22.0981	0.9066	88.7558
4.8465	21.223	0.9073	91.3614
4.8535	21.2229	0.908	90.1191
4.86	21.2245	0.9087	91.6099
4.867	21.6704	0.9094	88.5328
4.874	20.7087	0.9101	91.3996
4.8805	21.6168	0.9108	87.7238
4.8875	20.9716	0.9115	91.4952
4.894	21.3208	0.9122	88.966
4.901	21.2647	0.9129	91.9794
4.9075	21.3307	0.9135	88.6284
4.9145	21.6982	0.9142	91.0684
4.9215	21.7471	0.9149	88.5265
4.928	20.8926	0.9156	90.1446
4.935	21.6192	0.9163	88.8195
4.9415	21.3412	0.917	90.89
4.9485	21.7446	0.9177	89.0043
4.955	21.8657	0.9184	90.6479
4.962	21.7563	0.9191	90.9091
4.9685	21.5604	0.9198	91.5079
4.9755	21.5709	0.9205	90.5332
4.9825	21.7368	0.9212	92.0877
4.989	20.8356	0.9219	91.1767
4.996	20.9823	0.9226	90.8836
5.0025	21.0882	0.9233	91.183
5.0095	21.4277	0.924	91.8647
5.016	22.0303	0.9247	90.2784
5.023	21.7476	0.9254	93.6421
5.0295	21.3191	0.9261	90.3867
5.0365	21.3456	0.9268	91.5589
5.043	21.3461	0.9275	89.4056
5.05	21.0296	0.9282	91.3614
5.057	20.7114	0.9289	90.1319
5.0635	22.349	0.9296	92.6738
5.0705	21.3291	0.9303	90.8772
5.077	20.9927	0.9309	92.2342
5.084	20.2646	0.9316	91.3678
5.0905	20.2989	0.9323	92.8649
5.0975	21.0042	0.933	90.4313
5.104	20.9298	0.9337	91.3423
5.111	20.6252	0.9344	90.8454
5.1175	20.745	0.9351	92.5527
5.1245	21.1513	0.9358	91.0238
5.131	21.0322	0.9365	92.5463
5.138	20.9602	0.9372	91.6226
5.1445	21.1761	0.9379	90.2784
5.1515	20.9408	0.9386	91.7436
5.158	20.5491	0.9393	93.5848
5.165	20.8773	0.94	90.6797
5.172	21.1554	0.9407	92.2342
5.1785	21.4043	0.9414	90.9409
5.1855	19.8539	0.9421	93.3172
5.192	20.7179	0.9428	91.8265
5.199	20.5374	0.9435	92.7757
5.2055	20.7974	0.9442	91.7054
5.2125	21.6172	0.9449	93.1579
5.219	20.7275	0.9456	90.7371
5.226	20.9439	0.9463	92.3743
5.2325	20.4657	0.947	91.5589
5.2395	20.3238	0.9477	93.623
5.246	20.4628	0.9483	90.9855
5.253	20.4898	0.949	91.1257
5.2595	20.2316	0.9497	90.7243
5.2665	19.9503	0.9504	91.9666
5.273	20.0413	0.9511	91.8456
5.28	19.6403	0.9518	93.9097
5.2865	20.3087	0.9525	92.9477
5.2935	20.1303	0.9532	94.3684
5.3	19.778	0.9539	92.6546
5.307	21.3222	0.9546	93.9224
5.3135	20.541	0.9553	90.7498
5.3205	20.3199	0.956	93.5911
5.327	20.3154	0.9567	91.4506
5.334	19.5075	0.9574	94.1963
5.3405	20.3133	0.9581	90.7753
5.3475	19.4164	0.9588	94.311
5.354	19.3336	0.9595	90.4631
5.361	20.34	0.9602	93.5338
5.3675	20.554	0.9609	91.9602
5.3745	19.8299	0.9616	93.4128
5.381	20.5388	0.9623	92.7948
5.388	19.7851	0.963	93.7313
5.3945	19.0251	0.9637	91.2531
5.4015	19.2876	0.9644	92.6355
5.408	20.0682	0.9651	92.1259
5.415	19.3698	0.9657	93.9861
5.4215	19.6	0.9664	93.4701
5.4285	19.9443	0.9671	94.8207
5.435	19.4727	0.9678	89.8261
5.4415	19.6224	0.9685	94.2664
5.4485	20.363	0.9692	93.1962
5.455	19.5446	0.9699	92.1896
5.462	19.4396	0.9706	91.0875
5.4685	19.7569	0.9713	93.8523
5.4755	19.5365	0.972	93.1707
5.482	18.9337	0.9727	94.4575
5.489	19.9116	0.9734	92.1514
5.4955	19.3786	0.9741	94.3238
5.5025	19.0572	0.9748	92.7629
5.509	18.6843	0.9755	94.4066
5.516	18.4235	0.9762	92.5018
5.5225	18.931	0.9769	93.9351
5.5295	19.4582	0.9776	92.3106
5.536	18.8398	0.9783	94.5085
5.5425	18.9499	0.979	93.5338
5.5495	19.2236	0.9797	94.3684
5.556	18.8155	0.9804	92.9732
5.563	18.8698	0.9811	96.012
5.5695	18.7296	0.9818	93.0942
5.5765	18.9246	0.9824	94.0562
5.583	17.9371	0.9831	91.9921
5.59	18.1725	0.9838	95.0882
5.5965	19.0196	0.9845	92.2597
5.6035	19.1941	0.9852	95.2794
5.61	18.9915	0.9859	93.744
5.6165	18.1149	0.9866	93.4255
5.6235	18.2868	0.9873	92.6355
5.63	17.5575	0.988	95.3303
5.637	18.1289	0.9887	92.8267
5.6435	18.5242	0.9894	93.8906
5.6505	18.6709	0.9901	93.2216
5.657	18.5529	0.9908	94.362
5.664	17.9324	0.9915	90.9855
5.6705	18.5074	0.9922	93.674
5.677	17.6353	0.9929	91.8711
5.684	18.1598	0.9936	93.8396
5.6905	18.0786	0.9943	92.6419
5.6975	18.2267	0.995	93.9989
5.704	17.9545	0.9957	93.6994
5.711	18.1357	0.9964	95.2857
5.7175	18.0055	0.9971	91.8201
5.724	17.6799	0.9978	95.05
5.731	17.9899	0.9985	93.005
5.7375	17.0138	0.9991	94.4002
5.7445	18.0531	0.9998	93.9288
5.751	17.5641	1.0005	93.9606
5.758	17.8314	1.0012	94.0116
5.7645	17.7787	1.0019	94.0817
5.771	17.4692	1.0026	93.4765
5.778	17.5465	1.0033	95.2921
5.7845	17.9153	1.004	92.3297
5.7915	17.4346	1.0047	95.668
5.798	17.4841	1.0054	91.3168
5.8045	17.8272	1.0061	95.0882
5.8115	17.4167	1.0068	94.0562
5.818	17.1798	1.0075	94.7697
5.825	17.1558	1.0082	92.7502
5.8315	18.1202	1.0089	92.5081
5.838	17.3987	1.0096	93.2853
5.845	16.8626	1.0103	96.8338
5.8515	18.1858	1.011	92.5973
5.8585	16.4895	1.0117	94.8334
5.865	17.1773	1.0124	92.1705
5.8715	17.8056	1.0131	94.6996
5.8785	17.7255	1.0138	93.623
5.885	17.0265	1.0145	93.9861
5.892	16.769	1.0152	93.3172
5.8985	17.0749	1.0159	94.2473
5.905	17.5607	1.0165	92.7311
5.912	17.33	1.0172	95.496
5.9185	16.8266	1.0179	93.9989
5.9255	16.9967	1.0186	95.7635
5.932	17.4589	1.0193	93.7377
5.9385	16.9344	1.02	96.5216
5.9455	17.5326	1.0207	93.5019
5.952	17.183	1.0214	94.2664
5.959	17.0381	1.0221	91.5334
5.9655	17.2762	1.0228	95.7572
5.972	17.3652	1.0235	91.9348
5.979	16.7384	1.0242	94.3174
5.9855	17.4508	1.0249	92.145
5.992	16.5636	1.0256	94.1963
5.999	17.4466	1.0263	93.1006
6.0055	17.1641	1.027	94.6741
6.0125	17.667	1.0277	93.3108
6.019	16.7689	1.0284	94.0434
6.0255	17.1068	1.0291	92.9987
6.0325	17.3386	1.0298	95.1711
6.039	16.866	1.0305	93.0114
6.0455	16.3957	1.0312	94.9417
6.0525	16.7209	1.0319	93.8077
6.059	16.7327	1.0326	95.6871
6.0655	16.1178	1.0332	90.5651
6.0725	17.1341	1.0339	93.8587
6.079	16.7637	1.0346	92.8394
6.086	16.3408	1.0353	94.7697
6.0925	16.134	1.036	93.2853
6.099	16.3876	1.0367	94.2346
6.106	16.5044	1.0374	92.8075
6.1125	16.8659	1.0381	92.3043
6.119	16.6688	1.0388	93.5147
6.126	17.0393	1.0395	94.3684
6.1325	16.3748	1.0402	92.833
6.139	17.1081	1.0409	92.8649
6.146	16.2056	1.0416	91.6162
6.1525	16.7945	1.0423	95.0182
6.159	16.1173	1.043	92.4317
6.166	16.98	1.0437	93.9479
6.1725	16.6417	1.0444	89.9535
6.179	16.4706	1.0451	93.9543
6.186	17.0106	1.0458	92.2087
6.1925	16.685	1.0465	94.1199
6.199	15.9729	1.0472	94.3301
6.206	16.6544	1.0479	92.1259
6.2125	17.0051	1.0486	93.3682
6.219	16.4685	1.0493	91.6035
6.226	16.3128	1.0499	92.8521
6.2325	16.5464	1.0506	92.5145
6.239	16.7313	1.0513	91.4633
6.246	16.4032	1.052	92.8649
6.2525	16.5544	1.0527	94.3046
6.259	16.4109	1.0534	92.9286
6.266	16.0627	1.0541	93.572
6.2725	16.0859	1.0548	92.9796
6.279	16.046	1.0555	94.4639
6.286	15.9071	1.0562	92.5272
6.2925	15.9432	1.0569	94.7251
6.299	16.0876	1.0576	91.973
6.306	16.3036	1.0583	93.8587
6.3125	16.1059	1.059	91.457
6.319	16.4231	1.0597	92.5973
6.326	16.0953	1.0604	92.8904
6.3325	15.7677	1.0611	94.2346
6.339	16.596	1.0618	91.3296
6.346	15.9505	1.0625	92.7438
6.3525	16.547	1.0632	91.3614
6.359	15.4	1.0639	93.7058
6.3655	16.5161	1.0646	91.8265
6.3725	15.8915	1.0653	92.7629
6.379	16.0749	1.0659	92.9732
6.3855	15.9264	1.0666	93.7886
6.3925	16.7441	1.0673	91.1958
6.399	16.8007	1.068	92.5018
6.4055	16.3114	1.0687	90.3994
6.4125	15.7617	1.0694	94.7187
6.419	15.673	1.0701	91.5971
6.4255	16.0033	1.0708	92.5463
6.432	16.1202	1.0715	92.094
6.439	16.2753	1.0722	92.661
6.4455	16.1143	1.0729	90.0873
6.452	16.1133	1.0736	92.266
6.459	15.6148	1.0743	90.1064
6.4655	15.929	1.075	92.0685
6.472	15.4904	1.0757	93.0496
6.4785	15.8883	1.0764	93.6803
6.4855	15.0746	1.0771	90.6543
6.492	15.563	1.0778	92.3234
6.4985	16.0405	1.0785	92.8585
6.505	15.2615	1.0792	93.0178
6.512	15.8164	1.0799	90.5269
6.5185	15.2029	1.0806	92.3871
6.525	16.1698	1.0813	92.2087
6.532	15.1914	1.082	91.285
6.5385	15.5215	1.0826	91.4379
6.545	15.9052	1.0833	91.8965
6.5515	15.2988	1.084	92.145
6.5585	15.2508	1.0847	92.1832
6.565	15.117	1.0854	90.788
6.5715	15.73	1.0861	93.4
6.578	15.8729	1.0868	90.2529
6.585	15.6537	1.0875	91.2913
6.5915	15.4998	1.0882	89.2081
6.598	15.587	1.0889	92.8967
6.6045	15.3949	1.0896	90.4886
6.6115	15.8537	1.0903	91.7118
6.618	15.8771	1.091	90.3994
6.6245	15.3485	1.0917	91.6481
6.631	15.0554	1.0924	90.6925
6.638	15.09	1.0931	92.661
6.6445	15.9399	1.0938	90.3485
6.651	15.6174	1.0945	91.7819
6.6575	15.3246	1.0952	90.6352
6.6645	15.2232	1.0959	93.0942
6.671	15.3405	1.0966	91.062
6.6775	15.3517	1.0973	91.9602
6.684	15.72	1.098	89.7815
6.691	14.8266	1.0986	92.6228
6.6975	15.1174	1.0993	88.6029
6.704	15.5973	1.1	89.8261
6.7105	14.4141	1.1007	88.6603
6.717	15.3336	1.1014	93.2917
6.724	15.5662	1.1021	90.4759
6.7305	14.6349	1.1028	91.2913
6.737	14.9821	1.1035	90.788
6.7435	14.845	1.1042	90.6797
6.7505	14.551	1.1049	89.807
6.757	15.2601	1.1056	90.7753
6.7635	15.2093	1.1063	88.8641
6.77	15.356	1.107	90.9537
6.7765	14.6758	1.1077	90.0873
6.7835	14.796	1.1084	91.0429
6.79	14.5877	1.1091	89.533
6.7965	14.7573	1.1098	90.3867
6.803	14.9758	1.1105	90.0745
6.81	15.0654	1.1112	91.2467
6.8165	15.0884	1.1119	90.495
6.823	15.1535	1.1126	91.4124
6.8295	14.7292	1.1133	88.8386
6.836	14.4252	1.114	91.2595
6.843	14.6895	1.1147	89.24
6.8495	15.3352	1.1153	90.718
6.856	15.2967	1.116	89.1763
6.8625	14.9854	1.1167	91.7628
6.869	15.1678	1.1174	90.495
6.876	15.1062	1.1181	90.3294
6.8825	15.1296	1.1188	90.7626
6.889	14.8442	1.1195	91.0365
6.8955	15.0577	1.1202	88.7877
6.902	14.2192	1.1209	89.7178
6.9085	14.2774	1.1216	90.2402
6.9155	14.6724	1.1223	91.0556
6.922	15.6118	1.123	88.9087
6.9285	14.7806	1.1237	90.5077
6.935	14.8156	1.1244	88.2971
6.9415	15.2988	1.1251	89.7815
6.9485	14.8509	1.1258	88.5965
6.955	15.1692	1.1265	89.9981
6.9615	14.3751	1.1272	88.6157
6.968	15.1499	1.1279	91.0429
6.9745	15.561	1.1286	89.9089
6.981	14.4037	1.1293	90.9983
6.988	14.9159	1.13	88.2589
6.9945	14.789	1.1307	90.1892
7.001	15.2426	1.1313	87.8193
7.0075	14.5746	1.132	89.8006
7.014	14.4819	1.1327	88.3927
7.0205	14.6014	1.1334	90.2465
7.0275	15.2938	1.1341	88.0614
7.034	14.0582	1.1348	89.9216
7.0405	14.426	1.1355	86.8
7.047	14.7507	1.1362	90.1255
7.0535	14.844	1.1369	86.6981
7.06	14.7113	1.1376	90.3676
7.067	14.3989	1.1383	88.1761
7.0735	14.5992	1.139	92.0494
7.08	13.9247	1.1397	88.9151
7.0865	14.7929	1.1404	90.1956
7.093	13.364	1.1411	88.6539
7.0995	14.4066	1.1418	89.6222
7.106	14.7518	1.1425	88.3226
7.113	14.1977	1.1432	89.2655
7.1195	14.8773	1.1439	89.2464
7.126	14.7211	1.1446	90.2274
7.1325	15.1288	1.1453	88.6539
7.139	14.5858	1.146	90.4249
7.1455	13.9547	1.1467	88.501
7.152	14.3852	1.1473	91.6545
7.1585	14.537	1.148	87.3989
7.1655	13.9087	1.1487	90.2784
7.172	13.8981	1.1494	88.3608
7.1785	14.1246	1.1501	91.1448
7.185	14.9991	1.1508	88.5838
7.1915	14.4331	1.1515	90.0299
7.198	14.9158	1.1522	89.6541
7.2045	14.2661	1.1529	91.1066
7.211	14.4397	1.1536	89.2272
7.218	14.4104	1.1543	89.7496
7.2245	14.3481	1.155	87.8512
7.231	13.5981	1.1557	89.9089
7.2375	13.5594	1.1564	87.9659
7.244	14.4808	1.1571	89.4438
7.2505	13.9426	1.1578	88.6666
7.257	14.4959	1.1585	91.1958
7.2635	14.0087	1.1592	87.6983
7.27	14.2121	1.1599	89.979
7.277	14.4771	1.1606	87.6027
7.2835	14.3764	1.1613	89.2018
7.29	14.2522	1.162	87.8639
7.2965	14.4526	1.1627	90.3612
7.303	14.8039	1.1633	88.6857
7.3095	14.1971	1.164	89.6031
7.316	14.1421	1.1647	90.6479
7.3225	14.6932	1.1654	89.5521
7.329	14.7757	1.1661	89.3483
7.3355	15.0262	1.1668	89.9917
7.342	13.9069	1.1675	88.5838
7.349	14.0794	1.1682	89.5203
7.3555	13.4632	1.1689	88.055
7.362	13.9988	1.1696	89.3419
7.3685	14.3432	1.1703	88.3417
7.375	13.8611	1.171	91.5525
7.3815	13.9192	1.1717	89.5649
7.388	13.8518	1.1724	88.9087
7.3945	13.6014	1.1731	89.463
7.401	14.16	1.1738	89.979
7.4075	14.1981	1.1745	88.4054
7.414	14.0099	1.1752	89.0871
7.4205	14.049	1.1759	88.2844
7.427	13.7293	1.1766	89.7369
7.434	14.1085	1.1773	88.7622
7.4405	14.1088	1.178	88.9915
7.447	14.1992	1.1787	88.2143
7.4535	13.8364	1.1793	88.1379
7.46	13.9342	1.18	88.0359
7.4665	14.5207	1.1807	89.4056
7.473	14.225	1.1814	89.24
7.4795	14.3403	1.1821	89.5521
7.486	14.3198	1.1828	87.144
7.4925	13.8703	1.1835	89.584
7.499	14.0032	1.1842	87.5709
7.5055	14.1426	1.1849	89.7114
7.512	13.534	1.1856	88.9724
7.5185	14.0453	1.1863	88.5647
7.525	13.5766	1.187	88.1124
7.5315	13.8159	1.1877	90.0745
7.538	14.645	1.1884	87.9913
7.5445	13.8978	1.1891	88.4309
7.551	14.0997	1.1898	88.794
7.5575	13.9457	1.1905	90.1892
7.564	13.6738	1.1912	88.1506
7.571	13.7997	1.1919	89.2527
7.5775	13.373	1.1926	87.7301
7.584	14.1801	1.1933	89.4184
7.5905	13.625	1.194	87.2141
7.597	13.398	1.1946	90.0745
7.6035	13.6297	1.1953	88.4946
7.61	13.975	1.196	89.2973
7.6165	14.2245	1.1967	86.5898
7.623	13.6197	1.1974	89.6413
7.6295	14.7203	1.1981	86.9211
7.636	13.5655	1.1988	89.7496
7.6425	13.8202	1.1995	88.896
7.649	13.7823	1.2002	90.0491
7.6555	13.5369	1.2009	88.8705
7.662	13.9218	1.2016	90.1637
7.6685	13.5039	1.2023	88.7686
7.675	13.4223	1.203	89.3929
7.6815	13.5348	1.2037	88.3608
7.688	13.3543	1.2044	90.5269
7.6945	14.4963	1.2051	88.3736
7.701	13.7345	1.2058	90.0936
7.7075	13.2119	1.2065	87.5518
7.714	13.8414	1.2072	88.673
7.7205	13.5283	1.2079	87.0166
7.727	13.8554	1.2086	87.9786
7.7335	13.0296	1.2093	89.1253
7.74	12.9848	1.2099	90.3612
7.7465	13.4605	1.2106	90.7944
7.753	14.0014	1.2113	87.0357
7.7595	13.7249	1.212	89.1381
7.766	13.6426	1.2127	87.5199
7.7725	13.6444	1.2134	88.552
7.779	13.7448	1.2141	88.7686
7.7855	12.7995	1.2148	90.1765
7.792	13.5423	1.2155	88.5902
7.7985	13.3227	1.2162	89.1508
7.805	13.1205	1.2169	87.7429
7.811	13.4909	1.2176	89.4375
7.8175	13.7695	1.2183	88.7112
7.824	13.1521	1.219	88.8577
7.8305	13.3892	1.2197	87.8576
7.837	13.5995	1.2204	89.7242
7.8435	13.5125	1.2211	87.934
7.85	14.2558	1.2218	90.2402
7.8565	14.0431	1.2225	90.1892
7.863	13.7556	1.2232	89.0361
7.8695	13.7144	1.2239	87.7365
7.876	13.2835	1.2246	90.2529
7.8825	13.5829	1.2253	88.8705
7.889	13.3548	1.2259	89.1381
7.8955	13.5507	1.2266	86.5962
7.902	13.3637	1.2273	87.8384
7.9085	13.2243	1.228	86.233
7.915	13.5892	1.2287	89.412
7.9215	13.4282	1.2294	88.4564
7.928	12.9434	1.2301	91.9475
7.9345	13.0835	1.2308	88.1187
7.941	13.7168	1.2315	90.4122
7.947	13.3969	1.2322	86.7809
7.9535	13.1449	1.2329	89.6668
7.96	13.1384	1.2336	87.9276
7.9665	13.4665	1.2343	88.278
7.973	13.3627	1.235	89.6796
7.9795	12.9827	1.2357	89.5075
7.986	12.8625	1.2364	88.9469
7.9925	13.0094	1.2371	89.928
7.999	13.3208	1.2378	87.7556
8.0055	13.2615	1.2385	91.7882
8.012	13.7621	1.2392	87.2906
8.0185	12.9217	1.2399	88.4946
8.025	12.9761	1.2406	87.6218
8.031	13.0401	1.2412	89.3674
8.0375	13.3669	1.2419	88.5328
8.044	12.9826	1.2426	90.5714
8.0505	13.5694	1.2433	88.2016
8.057	13.4049	1.244	89.1763
8.0635	13.1284	1.2447	86.5325
8.07	13.4387	1.2454	91.1257
8.0765	13.6461	1.2461	88.2971
8.083	13.1461	1.2468	89.7496
8.0895	13.2777	1.2475	87.7493
8.096	13.3604	1.2482	88.8705
8.102	12.9406	1.2489	88.6157
8.1085	12.9275	1.2496	90.5714
8.115	13.2076	1.2503	89.0807
8.1215	13.1899	1.251	90.5778
8.128	13.1117	1.2517	88.2207
8.1345	13.2475	1.2524	90.9537
8.141	13.2105	1.2531	89.0106
8.1475	13.5994	1.2538	89.3738
8.1535	13.2588	1.2545	88.1442
8.16	13.5387	1.2552	87.8257
8.1665	12.5679	1.2559	87.3734
8.173	13.5832	1.2565	89.7369
8.1795	13.1745	1.2572	87.4753
8.186	13.2368	1.2579	90.1319
8.1925	13.261	1.2586	87.7875
8.199	13.6227	1.2593	90.5778
8.205	13.1212	1.26	88.2016
8.2115	12.9832	1.2607	90.444
8.218	13.3443	1.2614	88.6157
8.2245	13.2417	1.2621	90.788
8.231	13.4021	1.2628	87.8321
8.2375	13.2926	1.2635	89.017
8.244	12.951	1.2642	89.1635
8.25	13.0923	1.2649	89.0361
8.2565	12.9779	1.2656	87.7875
8.263	12.8262	1.2663	89.9853
8.2695	13.5731	1.267	88.8323
8.276	13.7179	1.2677	90.9601
8.2825	13.3962	1.2684	88.45
8.289	13.0541	1.2691	90.0108
8.295	12.8176	1.2698	88.3608
8.3015	13.0922	1.2705	90.7689
8.308	13.5132	1.2712	89.3547
8.3145	13.1542	1.2718	89.5585
8.321	12.8493	1.2725	87.0103
8.3275	12.6651	1.2732	90.4823
8.3335	12.3022	1.2739	86.1375
8.34	12.9622	1.2746	89.6222
8.3465	13.387	1.2753	88.3545
8.353	12.7422	1.276	90.374
8.3595	12.5974	1.2767	87.813
8.366	13.5217	1.2774	91.1066
8.372	12.8215	1.2781	87.9722
8.3785	13.1792	1.2788	90.5778
8.385	12.8778	1.2795	88.7494
8.3915	12.8928	1.2802	89.6095
8.398	12.8456	1.2809	88.4373
8.404	13.5806	1.2816	90.5141
8.4105	13.6287	1.2823	89.4948
8.417	12.7735	1.283	91.1639
8.4235	13.2343	1.2837	87.5135
8.43	13.3957	1.2844	91.1703
8.436	13.5647	1.2851	89.1381
8.4425	12.8358	1.2858	90.6479
8.449	13.4779	1.2864	89.3355
8.4555	12.9466	1.2871	90.2529
8.462	13.0625	1.2878	89.7114
8.468	13.0439	1.2885	89.7751
8.4745	13.3098	1.2892	88.3417
8.481	13.1999	1.2899	91.6099
8.4875	12.9715	1.2906	88.6857
8.494	12.6844	1.2913	91.2021
8.5	13.4656	1.292	89.3101
8.5065	13.0277	1.2927	90.3421
8.513	13.0019	1.2934	89.1508
8.5195	12.788	1.2941	91.8328
8.5255	12.9694	1.2948	88.1633
8.532	13.3889	1.2955	90.4122
8.5385	12.7298	1.2962	88.0742
8.545	13.2149	1.2969	90.8709
8.5515	12.9541	1.2976	88.4691
8.5575	13.4657	1.2983	90.6734
8.564	13.2093	1.299	88.4437
8.5705	12.8002	1.2997	91.2595
8.577	13.4067	1.3004	88.1952
8.583	12.6631	1.3011	89.9216
8.5895	13.0725	1.3017	89.7178
8.596	13.1534	1.3024	90.2274
8.6025	12.9363	1.3031	89.5521
8.6085	13.5743	1.3038	91.6481
8.615	13.189	1.3045	89.5776
8.6215	12.5946	1.3052	90.5014
8.628	12.8328	1.3059	89.6413
8.634	12.8605	1.3066	91.1767
8.6405	13.089	1.3073	90.5778
8.647	13.1628	1.308	90.8263
8.6535	13.168	1.3087	89.0234
8.6595	12.9034	1.3094	90.8008
8.666	12.4939	1.3101	88.5902
8.6725	12.9558	1.3108	91.457
8.679	12.725	1.3115	91.4124
8.685	12.8272	1.3122	91.5016
8.6915	12.6415	1.3129	88.9915
8.698	12.9744	1.3136	92.0112
8.704	13.4698	1.3143	90.616
8.7105	13.2599	1.315	91.1894
8.717	13.5	1.3157	88.9597
8.7235	12.9591	1.3163	91.5907
8.7295	12.5139	1.317	90.4058
8.736	13.0684	1.3177	93.846
8.7425	13.6334	1.3184	90.6097
8.749	12.8458	1.3191	90.3294
8.755	12.751	1.3198	88.2079
8.7615	12.8166	1.3205	92.0813
8.768	12.6348	1.3212	89.6031
8.774	12.7288	1.3219	92.3552
8.7805	13.1423	1.3226	90.4122
8.787	12.9006	1.3233	92.0558
8.793	13.4659	1.324	89.3037
8.7995	12.8386	1.3247	91.5589
8.806	12.4576	1.3254	90.1191
8.8125	13.2303	1.3261	91.7755
8.8185	12.8638	1.3268	90.2529
8.825	12.8358	1.3275	91.8328
8.8315	13.0479	1.3282	90.616
8.8375	12.4446	1.3289	91.5398
8.844	12.6351	1.3296	90.89
8.8505	12.5597	1.3303	91.8519
8.8565	13.0862	1.331	90.89
8.863	13.4376	1.3316	92.6992
8.8695	13.0301	1.3323	90.2274
8.8755	12.7199	1.333	91.8838
8.882	12.6235	1.3337	89.3228
8.8885	12.47	1.3344	91.1002
8.8945	12.2803	1.3351	89.6604
8.901	12.2782	1.3358	92.3871
8.9075	12.5647	1.3365	90.2211
8.9135	12.5512	1.3372	92.6355
8.92	12.4228	1.3379	89.7114
8.9265	12.3674	1.3386	93.7631
8.9325	12.1717	1.3393	90.4186
8.939	12.7465	1.34	92.8203
8.9455	12.6171	1.3407	89.7369
8.9515	12.519	1.3414	93.279
8.958	12.4003	1.3421	90.1
8.9645	12.2061	1.3428	92.2852
8.9705	12.2021	1.3435	91.0684
8.977	12.3415	1.3442	92.9732
8.9835	12.9102	1.3449	90.7562
8.9895	13.145	1.3456	92.0176
8.996	12.7315	1.3462	90.8518
9.002	12.9327	1.3469	92.4253
9.0085	12.377	1.3476	90.1765
9.015	12.8358	1.3483	93.1579
9.021	12.2008	1.349	90.2083
9.0275	12.5521	1.3497	92.1131
9.034	12.905	1.3504	90.3994
9.04	13.1828	1.3511	92.5846
9.0465	12.9171	1.3518	90.9091
9.0525	13.1919	1.3525	92.438
9.059	12.0671	1.3532	91.6417
9.0655	12.0568	1.3539	92.7566
9.0715	12.526	1.3546	89.6413
9.078	13.1399	1.3553	92.4635
9.0845	13.1727	1.356	90.3294
9.0905	12.2893	1.3567	92.5145
9.097	13.415	1.3574	91.062
9.103	12.7349	1.3581	92.4826
9.1095	12.2405	1.3588	91.5716
9.116	12.5749	1.3595	92.0622
9.122	12.5014	1.3602	91.6417
9.1285	12.8106	1.3608	92.7502
9.1345	12.059	1.3615	92.6801
9.141	12.1685	1.3622	92.8267
9.1475	12.3938	1.3629	90.7116
9.1535	12.3615	1.3636	94.5658
9.16	13.0066	1.3643	90.3166
9.166	12.1126	1.365	92.6929
9.1725	12.6997	1.3657	91.8519
9.1785	12.4765	1.3664	91.6863
9.185	11.9334	1.3671	89.635
9.1915	12.5714	1.3678	93.3299
9.1975	12.3709	1.3685	92.0176
9.204	12.4804	1.3692	93.4382
9.21	12.2897	1.3699	90.3421
9.2165	13.2381	1.3706	93.7313
9.223	12.7158	1.3713	91.4633
9.229	12.7564	1.372	93.9288
9.2355	12.2509	1.3727	92.8585
9.2415	12.9916	1.3734	92.884
9.248	12.5197	1.3741	89.8643
9.254	12.5842	1.3748	93.4382
9.2605	13.1362	1.3754	90.4759
9.2665	12.5639	1.3761	94.26
9.273	12.7955	1.3768	90.8645
9.2795	12.0757	1.3775	92.2214
9.2855	12.9512	1.3782	91.1066
9.292	12.4156	1.3789	92.3871
9.298	12.3592	1.3796	91.8838
9.3045	12.9548	1.3803	93.6039
9.3105	12.8778	1.381	92.2979
9.317	12.4282	1.3817	94.8844
9.323	12.8012	1.3824	90.5969
9.3295	13.017	1.3831	93.4128
9.3355	12.3949	1.3838	92.2214
9.342	12.4895	1.3845	94.8653
9.348	12.084	1.3852	91.6863
9.3545	12.157	1.3859	94.1645
9.361	12.0021	1.3866	91.1703
9.367	11.8955	1.3873	94.1581
9.3735	11.9968	1.388	92.6483
9.3795	12.1965	1.3887	94.1008
9.386	12.1988	1.3894	92.1195
9.392	12.6171	1.39	94.4894
9.3985	12.4175	1.3907	92.6164
9.4045	11.6968	1.3914	93.2407
9.411	12.0159	1.3921	91.9794
9.417	12.6275	1.3928	92.1323
9.4235	12.2984	1.3935	93.6676
9.4295	12.0751	1.3942	93.4956
9.436	12.0335	1.3949	91.922
9.442	11.9994	1.3956	94.1836
9.4485	12.1943	1.3963	91.8519
9.4545	12.7108	1.397	94.3046
9.461	12.6571	1.3977	95.1965
9.467	12.3922	1.3984	91.922
9.4735	11.9726	1.3991	96.3433
9.4795	12.056	1.3998	92.7184
9.486	12.6692	1.4005	94.9353
9.492	12.47	1.4012	93.6102
9.4985	12.3601	1.4019	94.6805
9.5045	12.2037	1.4026	92.7311
9.511	11.7871	1.4033	95.1456
9.517	12.4989	1.4039	93.3108
9.523	12.9403	1.4046	93.0879
9.5295	11.6144	1.4053	92.6164
9.5355	12.6568	1.406	94.6168
9.542	12.2516	1.4067	92.266
9.548	12.3878	1.4074	96.0438
9.5545	12.7589	1.4081	92.8394
9.5605	12.1665	1.4088	95.961
9.567	12.2396	1.4095	92.9222
9.573	11.8753	1.4102	94.6996
9.5795	12.822	1.4109	93.0305
9.5855	12.5023	1.4116	95.2475
9.592	12.6634	1.4123	92.2915
9.598	12.7313	1.413	94.4894
9.604	12.2458	1.4137	91.8137
9.6105	12.6793	1.4144	94.6232
9.6165	12.2108	1.4151	92.1131
9.623	12.6256	1.4158	95.617
9.629	12.6684	1.4165	92.6037
9.6355	12.6765	1.4172	94.8143
9.6415	12.5782	1.4179	94.7187
9.6475	11.6535	1.4185	93.9925
9.654	11.9179	1.4192	91.9985
9.66	11.9687	1.4199	94.9162
9.6665	12.3259	1.4206	93.1197
9.6725	12.116	1.4213	95.0628
9.679	11.9691	1.422	92.4126
9.685	12.2783	1.4227	96.4006
9.691	11.9492	1.4234	93.4828
9.6975	13.0707	1.4241	95.9292
9.7035	12.2025	1.4248	94.2218
9.71	11.8552	1.4255	95.1838
9.716	12.0963	1.4262	93.1452
9.722	12.0971	1.4269	96.6363
9.7285	12.4109	1.4276	93.1133
9.7345	12.4242	1.4283	96.3433
9.741	12.447	1.429	94.0307
9.747	11.9629	1.4297	95.5915
9.753	12.3279	1.4304	93.4128
9.7595	12.6273	1.4311	96.7382
9.7655	12.0751	1.4318	94.6295
9.772	12.5058	1.4324	97.5473
9.778	12.5205	1.4331	94.0243
9.784	12.3338	1.4338	95.9929
9.7905	12.534	1.4345	93.5465
9.7965	12.0743	1.4352	94.2728
9.803	12.1791	1.4359	93.8906
9.809	11.3798	1.4366	97.5537
9.815	12.7069	1.4373	93.8268
9.8215	12.3085	1.438	96.1139
9.8275	12.1356	1.4387	93.8969
9.8335	12.2996	1.4394	96.5153
9.84	11.9275	1.4401	94.6295
9.846	11.8001	1.4408	96.5089
9.8525	12.6239	1.4415	94.5149
9.8585	11.5151	1.4422	96.0502
9.8645	12.3206	1.4429	93.7823
9.871	12.2652	1.4436	95.4896
9.877	12.4326	1.4443	93.3873
9.883	12.6533	1.445	98.3245
9.8895	11.9076	1.4457	94.0562
9.8955	12.3664	1.4463	98.4201
9.9015	12.3942	1.447	93.5784
9.908	12.1455	1.4477	97.4326
9.914	12.3376	1.4484	93.2471
9.92	11.8575	1.4491	96.2541
9.9265	12.1194	1.4498	95.2093
9.9325	11.493	1.4505	95.7317
9.9385	12.1747	1.4512	93.8842
9.945	12.0702	1.4519	96.1394
9.951	11.9152	1.4526	94.7761
9.957	12.1017	1.4533	96.305
9.9635	11.6733	1.454	93.5147
9.9695	12.0928	1.4547	96.9102
9.9755	12.1051	1.4554	94.311
9.982	11.3012	1.4561	96.9485
9.988	11.7466	1.4568	95.2284
9.994	11.8233	1.4575	98.127
10.0005	11.9371	1.4582	94.9099
10.0065	12.1126	1.4589	95.7126
10.0125	11.7605	1.4596	94.827
10.019	12.2587	1.4602	96.1266
10.025	11.5948	1.4609	94.3811
10.031	12.0482	1.4616	95.3239
10.037	12.2352	1.4623	94.9799
10.0435	12.0203	1.463	98.7577
10.0495	12.0767	1.4637	94.878
10.0555	12.3244	1.4644	97.3817
10.062	11.8461	1.4651	94.0498
10.068	11.8919	1.4658	97.9869
10.074	12.4042	1.4665	94.4639
10.08	11.2923	1.4672	97.0504
10.0865	11.8412	1.4679	95.6297
10.0925	11.851	1.4686	98.2927
10.0985	12.0306	1.4693	96.6299
10.105	11.8868	1.47	96.6363
10.111	11.7561	1.4707	93.7377
10.117	11.7574	1.4714	96.8529
10.123	12.3161	1.4721	92.1068
10.1295	12.0439	1.4728	96.5917
10.1355	11.8489	1.4735	94.2218
10.1415	11.633	1.4741	95.84
10.1475	11.4251	1.4748	94.5149
10.154	11.8839	1.4755	97.8658
10.16	11.7369	1.4762	94.362
10.166	11.8927	1.4769	96.2923
10.172	11.9507	1.4776	94.5977
10.1785	12.0826	1.4783	96.9357
10.1845	11.6903	1.479	95.5597
10.1905	11.6946	1.4797	97.0058
10.1965	12.3166	1.4804	95.8909
10.203	11.9202	1.4811	98.5857
10.209	11.7328	1.4818	94.8971
10.215	11.2353	1.4825	96.6363
10.221	11.7564	1.4832	94.1326
10.2275	11.5878	1.4839	96.5726
10.2335	11.6527	1.4846	94.1645
10.2395	11.9963	1.4853	98.0251
10.2455	11.8114	1.486	94.5977
10.252	11.3945	1.4867	96.7573
10.258	11.9577	1.4874	96.3178
10.264	11.5157	1.488	98.5284
10.27	11.9356	1.4887	96.012
10.276	11.6326	1.4894	97.7512
10.2825	12.1371	1.4901	95.8336
10.2885	11.706	1.4908	96.5981
10.2945	11.4912	1.4915	95.1073
10.3005	11.3462	1.4922	97.5537
10.3065	11.6831	1.4929	94.2409
10.313	11.8554	1.4936	98.6558
10.319	11.7519	1.4943	94.655
10.325	11.7782	1.495	97.7575
10.331	11.7065	1.4957	96.2732
10.337	11.9784	1.4964	98.5666
10.3435	12.0638	1.4971	94.827
10.3495	11.9661	1.4978	99.605
10.3555	12.253	1.4985	94.8971
10.3615	11.8699	1.4992	97.2033
10.3675	11.7313	1.4999	95.9355
10.374	11.4306	1.5006	99.3183
10.38	11.228	1.5013	95.4322
10.386	11.2639	1.5019	97.7384
10.392	11.7169	1.5026	96.4006
10.398	11.4204	1.5033	96.7637
10.404	11.7628	1.504	95.3749
10.4105	11.1511	1.5047	98.6048
10.4165	11.8375	1.5054	95.7253
10.4225	11.4899	1.5061	97.8977
10.4285	11.8976	1.5068	97.3307
10.4345	11.2177	1.5075	98.3627
10.4405	11.6486	1.5082	97.8212
10.447	11.2867	1.5089	97.3307
10.453	11.3521	1.5096	95.5151
10.459	11.3279	1.5103	98.2353
10.465	12.0187	1.511	95.9419
10.471	11.5102	1.5117	98.3436
10.477	11.2935	1.5124	95.8145
10.483	11.3753	1.5131	97.5855
10.4895	11.7265	1.5138	94.1645
10.4955	11.2433	1.5145	96.4388
10.5015	11.6423	1.5152	96.1012
10.5075	11.3233	1.5158	98.9361
10.5135	10.817	1.5165	95.0819
10.5195	10.9476	1.5172	97.2224
10.5255	11.2776	1.5179	96.1967
10.5315	11.5604	1.5186	98.0506
10.538	11.6284	1.5193	96.0056
10.544	11.4222	1.52	97.8849
10.55	11.6436	1.5207	94.8716
10.556	11.6447	1.5214	98.0187
10.562	11.7348	1.5221	95.6998
10.568	11.6225	1.5228	97.2415
10.574	11.1966	1.5235	95.3239
10.58	11.4723	1.5242	96.7127
10.586	11.583	1.5249	94.4894
10.5925	11.2654	1.5256	100
10.5985	10.6699	1.5263	96.184
10.6045	11.0967	1.527	96.6936
10.6105	11.2814	1.5277	95.789
10.6165	11.62	1.5284	98.2608
10.6225	10.7346	1.529	94.8971
10.6285	11.6412	1.5297	97.8786
10.6345	10.9948	1.5304	93.744
10.6405	11.7177	1.5311	97.4008
10.6465	11.99	1.5318	96.9102
10.6525	11.4485	1.5325	98.745
10.6585	11.4221	1.5332	95.5851
10.665	11.5306	1.5339	98.5029
10.671	11.7742	1.5346	94.8079
10.677	11.2759	1.5353	96.9357
10.683	12.0769	1.536	94.5913
10.689	11.8519	1.5367	98.2098
10.695	11.3217	1.5374	96.4324
10.701	11.3934	1.5381	95.5724
10.707	11.9772	1.5388	94.0562
10.713	11.2339	1.5395	98.6813
10.719	11.725	1.5402	92.7502
10.725	11.31	1.5409	96.3369
10.731	11.8694	1.5416	95.7444
10.737	11.3629	1.5422	97.3116
10.743	11.8022	1.5429	95.1838
10.749	11.2008	1.5436	97.3626
10.755	11.4763	1.5443	96.6236
10.761	11.1086	1.545	97.4326
10.767	11.8175	1.5457	94.0434
10.773	11.6484	1.5464	98.006
10.779	11.4695	1.5471	94.4703
10.785	11.1964	1.5478	96.4133
10.791	11.0565	1.5485	94.999
10.7975	11.767	1.5492	96.9039
10.8035	11.4792	1.5499	94.3301
10.8095	11.9382	1.5506	96.407
10.8155	11.2396	1.5513	96.0948
10.8215	11.3391	1.552	98.4838
10.8275	11.5544	1.5527	96.5344
10.8335	11.6395	1.5534	99.2164
10.8395	11.5285	1.5541	99.0444
10.8455	11.5125	1.5548	93.1707
10.8515	11.3905	1.5555	96.3687
10.8575	11.7058	1.5561	93.7631
10.8635	11.4036	1.5568	96.7573
10.8695	11.6824	1.5575	94.9099
10.8755	11.4801	1.5582	96.4898
10.8815	11.2925	1.5589	93.4637
10.8875	11.5704	1.5596	94.6933
10.8935	10.9113	1.5603	92.1705
10.8995	11.0822	1.561	97.3116
10.905	11.2889	1.5617	95.8782
10.911	11.1592	1.5624	98.5093
10.917	11.5154	1.5631	93.5211
10.923	11.5642	1.5638	97.1077
10.929	11.0411	1.5645	93.967
10.935	11.4624	1.5652	97.0695
10.941	11.2894	1.5659	94.2473
10.947	11.3176	1.5666	96.4898
10.953	11.5602	1.5673	96.6427
10.959	11.9106	1.568	96.2987
10.965	11.6446	1.5687	93.2917
10.971	11.0924	1.5693	96.356
10.977	11.4772	1.57	94.4767
10.983	11.1183	1.5707	95.0882
10.989	11.6536	1.5714	94.1199
10.995	10.816	1.5721	96.6936
11.001	11.13	1.5728	93.4064
11.007	11.644	1.5735	97.4836
11.013	10.8429	1.5742	93.2216
11.019	10.9276	1.5749	95.3176
11.025	11.1714	1.5756	93.6039
11.031	11.0829	1.5763	96.9931
11.0365	11.3034	1.577	93.9925
11.0425	11.2143	1.5777	94.4321
11.0485	10.9611	1.5784	95.8336
11.0545	10.9044	1.5791	95.4768
11.0605	11.0725	1.5798	93.8523
11.0665	10.8292	1.5805	96.2604
11.0725	10.8763	1.5812	92.3297
11.0785	11.0736	1.5819	97.7066
11.0845	11.0248	1.5825	92.5336
11.0905	11.0084	1.5832	94.9417
11.0965	10.9029	1.5839	95.1965
11.1025	11.0686	1.5846	96.9102
11.108	10.9779	1.5853	94.9353
11.114	11.3572	1.586	97.2224
11.12	10.6006	1.5867	93.967
11.126	11.0606	1.5874	95.5023
11.132	10.8903	1.5881	93.0369
11.138	10.5112	1.5888	96.0502
11.144	10.8533	1.5895	94.7187
11.15	10.9464	1.5902	95.4131
11.156	11.3335	1.5909	93.9861
11.1615	10.8778	1.5916	95.6234
11.1675	11.6773	1.5923	92.3106
11.1735	10.5717	1.593	96.6236
11.1795	10.8932	1.5937	92.7948
11.1855	10.8083	1.5944	96.5407
11.1915	11.277	1.5951	93.1707
11.1975	10.9325	1.5957	95.2921
11.203	11.3001	1.5964	94.6232
11.209	10.9101	1.5971	95.3813
11.215	10.7412	1.5978	93.5656
11.221	11.2722	1.5985	95.3303
11.227	11.2778	1.5992	93.8969
11.233	11.0751	1.5999	95.4705
11.239	11.2092	1.6006	92.4444
11.2445	10.425	1.6013	95.9037
11.2505	10.854	1.602	93.6867
11.2565	11.3583	1.6027	96.1266
11.2625	10.65	1.6034	93.0751
11.2685	11.3122	1.6041	94.585
11.2745	10.5866	1.6048	92.4317
11.28	11.1438	1.6055	97.0249
11.286	11.0252	1.6062	92.9796
11.292	11.1661	1.6069	94.7952
11.298	10.257	1.6076	92.8267
11.304	10.8691	1.6083	94.5722
11.31	10.7435	1.6089	92.3871
11.3155	10.6335	1.6096	95.0946
11.3215	10.7712	1.6103	91.3614
11.3275	10.9491	1.611	96.1458
11.3335	11.2624	1.6117	92.7821
11.3395	11.0519	1.6124	95.05
11.345	11.0585	1.6131	92.9158
11.351	11.325	1.6138	94.0052
11.357	11.1719	1.6145	92.2087
11.363	10.9037	1.6152	94.362
11.369	10.8159	1.6159	91.6736
11.3745	10.2832	1.6166	94.878
11.3805	10.8104	1.6173	91.9411
11.3865	10.7392	1.618	94.1581
11.3925	11.3088	1.6187	92.54
11.3985	10.9802	1.6194	96.0502
11.404	10.9191	1.6201	91.7564
11.41	10.6723	1.6208	95.2666
11.416	10.8276	1.6214	93.2535
11.422	11.053	1.6221	94.8589
11.4275	11.2642	1.6228	90.9537
11.4335	11.1463	1.6235	93.4255
11.4395	10.761	1.6242	91.3741
11.4455	10.6502	1.6249	94.1072
11.451	11.4756	1.6256	92.5909
11.457	10.3698	1.6263	92.9541
11.463	10.5167	1.627	92.4253
11.469	10.5525	1.6277	96.1394
11.4745	10.7404	1.6284	91.5907
11.4805	11.2423	1.6291	94.1517
11.4865	10.5959	1.6298	92.0558
11.4925	10.6333	1.6305	94.9099
11.498	10.6249	1.6312	91.922
11.504	11.2369	1.6319	92.9095
11.51	10.6128	1.6326	92.0494
11.516	11.0274	1.6333	94.0307
11.5215	11.0452	1.634	91.6927
11.5275	10.8303	1.6346	94.7697
11.5335	11.0559	1.6353	90.6097
11.5395	10.7709	1.636	95.1137
11.545	10.5481	1.6367	91.4824
11.551	10.6766	1.6374	93.9797
11.557	11.3601	1.6381	91.3232
11.5625	11.0314	1.6388	94.1072
11.5685	10.633	1.6395	89.7687
11.5745	10.6925	1.6402	93.6803
11.5805	10.6697	1.6409	91.9284
11.586	10.8467	1.6416	91.3933
11.592	10.8961	1.6423	90.3166
11.598	11.3391	1.643	92.5018
11.6035	10.4111	1.6437	90.5842
11.6095	10.7207	1.6444	94.2155
11.6155	10.9428	1.6451	91.011
11.621	10.1644	1.6458	92.1195
11.627	10.5995	1.6465	91.7309
11.633	10.4474	1.6471	94.6933
11.6385	10.8995	1.6478	90.1892
11.6445	10.8106	1.6485	93.0624
11.6505	10.8855	1.6492	90.9218
11.6565	10.3971	1.6499	94.0817
11.662	10.7273	1.6506	90.151
11.668	10.5386	1.6513	92.712
11.674	11.0022	1.652	91.5653
11.6795	10.9393	1.6527	91.8583
11.6855	10.4772	1.6534	89.9535
11.691	10.3079	1.6541	91.9348
11.697	11.1528	1.6548	89.8388
11.703	10.8655	1.6555	91.4761
11.7085	11.0315	1.6562	90.2911
11.7145	10.0564	1.6569	92.1768
11.7205	10.7467	1.6576	90.0936
11.726	10.5631	1.6583	92.489
11.732	10.8934	1.659	89.3865
11.738	11.0143	1.6597	91.0875
11.7435	10.3411	1.6603	91.7054
11.7495	11.2428	1.661	89.5012
11.7555	10.903	1.6617	91.8838
11.761	11.0408	1.6624	89.1699
11.767	11.3538	1.6631	91.7182
11.7725	10.4163	1.6638	89.2464
11.7785	11.0286	1.6645	93.3745
11.7845	10.4899	1.6652	89.8898
11.79	10.7218	1.6659	91.2276
11.796	10.7512	1.6666	88.8896
11.802	10.5076	1.6673	90.8836
11.8075	10.7415	1.668	89.3037
11.8135	10.6605	1.6687	90.8581
11.819	10.4293	1.6694	90.3548
11.825	10.2326	1.6701	90.9537
11.831	9.9014	1.6708	90.7753
11.8365	10.7175	1.6715	89.7879
11.8425	10.3688	1.6722	88.5392
11.848	10.5408	1.6728	89.0935
11.854	10.0053	1.6735	89.5649
11.8595	10.0813	1.6742	91.3996
11.8655	10.1227	1.6749	88.4628
11.8715	10.4951	1.6756	91.4442
11.877	10.5828	1.6763	89.3164
11.883	10.2695	1.677	89.877
11.8885	11.1673	1.6777	87.8321
11.8945	10.4541	1.6784	90.7243
11.9005	10.157	1.6791	87.8894
11.906	10.3581	1.6798	89.5776
11.912	9.7903	1.6805	89.6604
11.9175	10.0556	1.6812	91.7182
11.9235	10.7054	1.6819	88.7112
11.929	10.5546	1.6826	89.2591
11.935	10.3776	1.6833	86.7618
11.9405	10.6905	1.684	90.6415
11.9465	10.4071	1.6847	89.0361
11.9525	10.3768	1.6853	91.5398
11.958	10.245	1.686	87.1186
11.964	10.1946	1.6867	89.9535
11.9695	10.1998	1.6874	87.246
11.9755	9.8767	1.6881	90.7243
11.981	10.3567	1.6888	86.233
11.987	10.3008	1.6895	90.5141
11.9925	10.4091	1.6902	90.0936
11.9985	10.2628	1.6909	86.0801
12.004	9.651	1.6916	89.463
12.01	10.4813	1.6923	88.1888
12.0155	10.9187	1.693	90.1
12.0215	10.4585	1.6937	87.7875
12.027	10.5814	1.6944	88.6093
12.033	10.2602	1.6951	86.3859
12.0385	10.0865	1.6958	89.3292
12.0445	10.0135	1.6965	87.641
12.05	10.3163	1.6972	88.9724
12.056	10.1364	1.6978	85.8572
12.0615	10.739	1.6985	88.9852
12.0675	10.4856	1.6992	86.3222
12.073	10.0907	1.6999	88.3481
12.079	10.3408	1.7006	84.7423
12.0845	10.2789	1.7013	89.2782
12.0905	10.5814	1.702	86.4369
12.096	10.4706	1.7027	88.0487
12.102	10.2151	1.7034	84.634
12.1075	10.106	1.7041	87.2523
12.1135	9.9167	1.7048	86.6535
12.119	10.4166	1.7055	88.4182
12.125	9.9134	1.7062	85.8317
12.1305	10.2198	1.7069	88.0996
12.1365	10.003	1.7076	85.5705
12.142	10.3459	1.7083	87.0549
12.148	10.1383	1.709	84.8697
12.1535	10.2212	1.7097	87.5709
12.159	10.4325	1.7103	85.5577
12.165	10.4055	1.711	88.9597
12.1705	10.7769	1.7117	85.2137
12.1765	10.1237	1.7124	87.1823
12.182	10.016	1.7131	85.4494
12.188	10.3914	1.7138	87.7556
12.1935	10.5033	1.7145	84.6659
12.1995	10.1507	1.7152	86.679
12.205	10.2918	1.7159	85.8126
12.2105	10.7653	1.7166	87.0294
12.2165	10.6755	1.7173	84.29
12.222	10.1705	1.718	85.3985
12.228	10.1715	1.7187	83.5701
12.2335	10.4869	1.7194	85.94
12.239	10.1393	1.7201	84.9398
12.245	10.3511	1.7208	84.6786
12.2505	10.4037	1.7215	85.2966
12.2565	10.5996	1.7222	85.0226
12.262	10.311	1.7228	83.2579
12.268	10.4288	1.7235	86.1884
12.2735	10.7433	1.7242	83.8504
12.279	10.1825	1.7249	87.5199
12.285	10.4226	1.7256	83.8568
12.2905	10.3995	1.7263	84.4684
12.296	10.0615	1.727	83.8759
12.302	10.6764	1.7277	86.9593
12.3075	10.4547	1.7284	81.5506
12.3135	10.2541	1.7291	86.5261
12.319	10.0799	1.7298	82.3151
12.3245	10.0878	1.7305	85.3794
12.3305	10.459	1.7312	82.5572
12.336	10.6851	1.7319	83.1815
12.342	10.6889	1.7326	83.9205
12.3475	10.3394	1.7333	84.9016
12.353	10.5175	1.734	82.589
12.359	10.0682	1.7346	84.7105
12.3645	10.2131	1.7353	83.7166
12.37	10.9294	1.736	85.7552
12.376	10.5983	1.7367	83.0668
12.3815	10.8705	1.7374	84.1626
12.387	10.5305	1.7381	81.0346
12.393	10.0957	1.7388	85.8635
12.3985	10.3035	1.7395	82.8311
12.404	10.2534	1.7402	84.0097
12.41	10.3622	1.7409	82.0348
12.4155	10.5775	1.7416	83.5701
12.421	10.3496	1.7423	81.9774
12.427	10.0001	1.743	84.3792
12.4325	10.7449	1.7437	81.2002
12.438	10.2021	1.7444	85.1437
12.444	9.7801	1.7451	82.6591
12.4495	10.4033	1.7458	84.3728
12.455	10.2898	1.7465	81.4041
12.461	10.5769	1.7471	82.2641
12.4665	10.7993	1.7478	81.2703
12.472	10.5131	1.7485	83.9396
12.478	10.4421	1.7492	80.1363
12.4835	10.486	1.7499	82.7037
12.489	10.1292	1.7506	81.1684
12.4945	10.4165	1.7513	83.7995
12.5005	10.3603	1.752	80.6906
12.506	9.9674	1.7527	83.9332
12.5115	10.8988	1.7534	81.1047
12.5175	10.5055	1.7541	82.7674
12.523	10.9782	1.7548	80.7415
12.5285	10.2922	1.7555	82.3788
12.534	10.5934	1.7562	81.7035
12.54	10.1154	1.7569	81.7226
12.5455	10.6389	1.7576	81.2193
12.551	9.7813	1.7583	82.0921
12.557	11.0068	1.7589	81.3276
12.5625	10.5353	1.7596	82.0921
12.568	10.5349	1.7603	81.4678
12.5735	10.8057	1.761	82.7101
12.5795	10.6159	1.7617	80.6332
12.585	10.2292	1.7624	82.863
12.5905	10.7062	1.7631	78.7029
12.596	11.0785	1.7638	82.2068
12.602	10.8224	1.7645	80.0535
12.6075	10.5489	1.7652	82.8184
12.613	10.7658	1.7659	79.1935
12.6185	9.9868	1.7666	81.1556
12.6245	10.3183	1.7673	79.289
12.63	10.6329	1.768	79.391
12.6355	10.4497	1.7687	79.219
12.641	10.6445	1.7694	81.3595
12.6465	10.6317	1.7701	79.289
12.6525	10.5515	1.7708	80.9581
12.658	10.4788	1.7714	78.8049
12.6635	10.2309	1.7721	81.7035
12.669	10.1516	1.7728	79.6012
12.675	9.9162	1.7735	79.6713
12.6805	10.5326	1.7742	80.0217
12.686	11.0321	1.7749	81.1684
12.6915	10.4544	1.7756	78.2825
12.697	10.787	1.7763	81.8437
12.703	10.3535	1.777	79.047
12.7085	9.9835	1.7777	79.958
12.714	10.4973	1.7784	78.2506
12.7195	10.4578	1.7791	79.6776
12.725	10.4084	1.7798	78.6583
12.7305	10.8149	1.7805	79.1043
12.7365	10.4445	1.7812	77.1358
12.742	9.9869	1.7819	78.8749
12.7475	10.2893	1.7826	77.4543
12.753	10.4624	1.7832	80.4485
12.7585	10.4268	1.7839	78.3717
12.7645	9.9506	1.7846	80.079
12.77	10.6436	1.7853	77.6199
12.7755	10.4137	1.786	78.3653
12.781	10.4399	1.7867	78.3271
12.7865	10.2441	1.7874	77.862
12.792	10.6471	1.7881	76.2184
12.7975	10.8336	1.7888	79.1107
12.8035	10.3512	1.7895	77.0657
12.809	10.5586	1.7902	77.8875
12.8145	10.3695	1.7909	76.6261
12.82	10.4238	1.7916	78.8686
12.8255	10.3394	1.7923	77.0975
12.831	10.5096	1.793	78.6265
12.8365	10.4378	1.7937	76.3585
12.8425	10.1949	1.7944	77.5371
12.848	10.9271	1.795	76.3522
12.8535	9.9	1.7957	76.212
12.859	10.4048	1.7964	76.9319
12.8645	10.2177	1.7971	77.5626
12.87	10.1573	1.7978	76.486
12.8755	10.9049	1.7985	78.0149
12.881	9.9667	1.7992	75.919
12.887	10.5098	1.7999	78.1041
12.8925	10.2617	1.8006	76.4031
12.898	9.6815	1.8013	77.3778
12.9035	10.0637	1.802	75.6195
12.909	10.246	1.8027	78.3971
12.9145	10.6444	1.8034	76.1802
12.92	10.1454	1.8041	77.4989
12.9255	10.4304	1.8048	74.9506
12.931	10.1651	1.8055	78.5182
12.9365	10.2586	1.8062	75.4985
12.942	10.0461	1.8068	75.6641
12.948	10.6924	1.8075	75.1481
12.9535	10.5377	1.8082	76.7981
12.959	10.1526	1.8089	74.9889
12.9645	10.2722	1.8096	75.4221
12.97	10.6436	1.8103	74.167
12.9755	10.3626	1.811	76.6643
12.981	10.7461	1.8117	73.358
12.9865	10.3269	1.8124	76.9192
12.992	9.8734	1.8131	74.4091
12.9975	10.4634	1.8138	75.0016
13.003	10.2775	1.8145	73.6383
13.0085	9.9669	1.8152	76.6516
13.014	10.6428	1.8159	75.0653
13.0195	10.508	1.8166	75.4794
13.025	10.4464	1.8173	72.7846
13.0305	10.5015	1.818	75.6323
13.036	10.0934	1.8186	73.2051
13.0415	10.1973	1.8193	76.435
13.047	9.9261	1.82	73.3134
13.0525	10.308	1.8207	74.4346
13.058	10.1326	1.8214	73.1796
13.0635	10.2554	1.8221	75.9062
13.0695	10.0993	1.8228	72.8993
13.075	10.5744	1.8235	74.1352
13.0805	10.5711	1.8242	73.4153
13.086	10.3167	1.8249	75.0653
13.0915	10.3881	1.8256	73.3134
13.097	10.3285	1.8263	74.339
13.1025	10.4797	1.827	73.2114
13.108	10.5225	1.8277	73.1796
13.1135	10.0354	1.8284	72.9057
13.119	10.2941	1.8291	74.4282
13.1245	10.4476	1.8298	71.3894
13.1295	10.4285	1.8304	72.3387
13.135	10.7062	1.8311	71.0136
13.1405	10.4536	1.8318	74.4792
13.146	10.3625	1.8325	71.7526
13.1515	10.5907	1.8332	72.6572
13.157	10.1986	1.8339	71.6252
13.1625	10.146	1.8346	73.1796
13.168	10.5712	1.8353	72.5234
13.1735	10.3823	1.836	75.0398
13.179	10.6767	1.8367	72.1221
13.1845	10.0166	1.8374	72.8993
13.19	10.7216	1.8381	72.4533
13.1955	10.2607	1.8388	73.2624
13.201	10.0867	1.8395	71.7526
13.2065	10.4192	1.8402	73.6574
13.212	10.2012	1.8409	69.3062
13.2175	10.3152	1.8416	71.7844
13.223	10.6187	1.8422	70.6823
13.2285	10.947	1.8429	71.7207
13.234	9.7121	1.8436	69.5228
13.2395	10.255	1.8443	72.6317
13.245	10.8867	1.845	69.5165
13.25	10.2121	1.8457	72.5871
13.2555	10.7998	1.8464	69.9242
13.261	10.5016	1.8471	72.4151
13.2665	10.485	1.8478	70.0006
13.272	10.1347	1.8485	71.5614
13.2775	10.8917	1.8492	69.7522
13.283	10.356	1.8499	71.4531
13.2885	10.5444	1.8506	70.6759
13.294	10.5772	1.8513	71.7143
13.2995	10.5233	1.852	70.2427
13.305	9.9769	1.8527	70.453
13.31	10.2018	1.8534	68.3889
13.3155	9.9976	1.854	70.9945
13.321	11.5202	1.8547	68.924
13.3265	10.9515	1.8554	71.7526
13.332	10.6946	1.8561	70.1663
13.3375	11.1181	1.8568	70.7396
13.343	11.2908	1.8575	69.3572
[truncated: 29,151 more rows]

## Sheet: Fig 4g
	system average	anion-H atom	DMF-H atom
r (nm)	Number of H bond	Number of H bond	Number of H bond
0.0025	0	0	0
0.0075	0	0	0
0.0125	0	0	0
0.0175	0	0	0
0.0225	0	0	0
0.0275	0	0	0
0.0325	0	0	0
0.0375	0	0	0
0.0425	0	0	0
0.0475	0	0	0
0.0525	0	0	0
0.0575	0	0	0
0.0625	0	0	0
0.0675	0	0	0
0.0725	0	0	0
0.0775	0	0	0
0.0825	0	0	0
0.0875	0	0	0
0.0925	0	0	0
0.0975	0	0	0
0.1025	0	0	0
0.1075	0	0	0
0.1125	0	0	0
0.1175	0	0	0
0.1225	0	0	0
0.1275	0	0	0
0.1325	0	0	0
0.1375	0	0	0
0.1425	0	0	0
0.1475	0	0	0
0.1525	0	0	0
0.1575	0	0	0
0.1625	0	0	0
0.1675	0	0	0
0.1725	0	0	0
0.1775	0	0	0
0.1825	0	0	0
0.1875	0	0	0
0.1925	0	0	0
0.1975	0.000205	0.00033	0
0.2025	0.00552	0.00396	0.002
0.2075	0.07714	0.06204	0.05009
0.2125	0.41351	0.36893	0.28654
0.2175	1.35287	1.20478	0.93876
0.2225	2.97848	2.76793	2.22716
0.2275	4.8887	4.62576	3.72196
0.2325	6.68782	6.44069	5.15664
0.2375	7.85102	7.659	6.27173
0.2425	8.42515	8.43414	6.65244
0.2475	8.4317	8.4546	6.72357
0.2525	7.98115	8.15564	6.39897
0.2575	7.26666	7.51282	5.69665
0.2625	6.64629	6.96966	5.16366
0.2675	5.9586	6.31497	4.72884
0.2725	5.36933	5.64113	4.34312
0.2775	4.76573	5.07025	3.7951
0.2825	4.3291	4.60002	3.49053
0.2875	3.87569	4.12385	3.12384
0.2925	3.53727	3.73645	3.01965
0.2975	3.33573	3.56518	2.72309
0.3025	3.09409	3.25862	2.66398
0.3075	2.93122	3.12168	2.49967
0.3125	2.82032	2.92468	2.57081
0.3175	2.69735	2.79829	2.44658
0.3225	2.6243	2.69468	2.48865
0.3275	2.56927	2.60789	2.49266
0.3325	2.50584	2.51648	2.53775
0.3375	2.60609	2.59997	2.74914
0.3425	2.53939	2.49734	2.71908
0.3475	2.58625	2.5112	2.97256
0.3525	2.65009	2.5574	3.0497
0.3575	2.664	2.55443	3.19297
0.3625	2.80436	2.67752	3.43142
0.3675	2.88518	2.72009	3.62478
0.3725	2.95761	2.82568	3.66385
0.3775	3.06053	2.89531	3.88927
0.3825	3.14462	2.97187	3.98946
0.3875	3.35598	3.17448	4.35514
0.3925	3.48898	3.29921	4.52446
0.3975	3.6275	3.45695	4.75589
0.4025	3.85584	3.67375	5.10455
0.4075	4.06761	3.83016	5.53435
0.4125	4.23539	4.09382	5.5624
0.4175	4.44757	4.32646	5.74474
0.4225	4.76205	4.64853	6.2046
0.4275	4.92881	4.84421	6.24067
0.4325	5.19746	5.21314	6.41099
0.4375	5.35337	5.40948	6.49615
0.4425	5.56514	5.65334	6.7386
0.4475	5.79614	5.93119	6.83077

## Sheet: Fig 4h
	Sys. Avg.	anion	H	DMF	water
Temperature(K)	g (r)	g (r)	g (r)	g (r)	g (r)
298	0.1	0.0413	0.4047	0.138	0.4396
318	0.1305	0.0528	0.5615	0.1871	0.56
338	0.1667	0.0684	0.7206	0.2259	0.7463
358	0.2253	0.0972	0.967	0.313	0.9488
378	0.2822	0.1355	1.1567	0.3825	1.1243

## Sheet: Fig S3
HOF-SXU-8			HOF-SXU-9
	Simulated	As-synthesized		Simulated	As-synthesized
2θ(degree)	Intensity (a.u.)	Intensity (a.u.)	2θ(degree)	Intensity (a.u.)	Intensity (a.u.)
5	183.333	206.667	5	143	466.667
5.02	183.333	213.333	5.02	143	485
5.04	183.333	243.704	5.04	143	443.333
5.06	183.333	202.963	5.06	143	490
5.08	183.333	213.333	5.08	143	480
5.1	183.333	211.111	5.1	143	475
5.12	183.333	219.259	5.12	143	480
5.14	183.333	212.592	5.14	143	468.333
5.16	183.333	215.556	5.16	143	433.333
5.18	183.333	221.481	5.18	143	470
5.2	183.333	197.778	5.2	143	475
5.22	183.333	197.037	5.22	143	446.667
5.24	183.333	214.074	5.24	143	526.667
5.26	183.333	217.037	5.26	143	495
5.28	183.333	217.037	5.28	143	493.333
5.3	183.333	199.259	5.3	143	513.333
5.32	183.333	208.148	5.32	143	425
5.34	183.333	226.667	5.34	143	471.667
5.36	183.333	195.556	5.36	143	418.333
5.38	183.333	216.296	5.38	143	425
5.4	183.333	220	5.4	143	438.333
5.42	183.333	210.37	5.42	143	413.333
5.44	183.333	220	5.44	143	478.333
5.46	183.333	197.778	5.46	143	446.667
5.48	183.333	191.852	5.48	143	453.333
5.5	183.333	195.556	5.5	143	421.667
5.52	183.333	197.778	5.52	143	433.333
5.54	183.333	202.222	5.54	143	465
5.56	183.333	199.259	5.56	143	430
5.58	183.333	195.556	5.58	143	410
5.6	183.333	209.63	5.6	143	440
5.62	183.333	203.704	5.62	143	466.667
5.64	183.333	197.778	5.64	143	500
5.66	183.333	211.111	5.66	143	445
5.68	183.333	191.852	5.68	143	506.667
5.7	183.333	197.778	5.7	143	448.333
5.72	183.333	198.519	5.72	143	398.333
5.74	183.333	207.408	5.74	143	416.667
5.76	183.333	186.667	5.76	143	450
5.78	183.333	200.741	5.78	143	421.667
5.8	183.333	171.111	5.8	143	371.667
5.82	183.333	199.259	5.82	143	480
5.84	183.333	192.592	5.84	143	398.333
5.86	183.333	172.592	5.86	143	391.667
5.88	183.333	177.778	5.88	143	460
5.9	183.333	166.667	5.9	143	365
5.92	183.333	165.926	5.92	143	421.667
5.94	183.333	192.592	5.94	143	435
5.96	183.333	164.444	5.96	143	431.667
5.98	183.333	178.519	5.98	143	388.333
6	183.333	185.926	6	143	438.333
6.02	183.333	185.926	6.02	143	405
6.04	183.333	177.037	6.04	143	391.667
6.06	183.333	188.148	6.06	143	420
6.08	183.333	185.926	6.08	143	426.667
6.1	183.333	178.519	6.1	143	421.667
6.12	183.333	154.074	6.12	143	445
6.14	183.333	191.852	6.14	143	426.667
6.16	183.333	189.63	6.16	143	395
6.18	183.333	153.333	6.18	143	381.667
6.2	183.333	185.185	6.2	143	390
6.22	183.333	183.704	6.22	143	418.333
6.24	183.333	167.408	6.24	143	376.667
6.26	183.333	165.185	6.26	143	388.333
6.28	183.333	185.185	6.28	143	375
6.3	183.333	188.889	6.3	143	393.333
6.32	183.333	184.444	6.32	143	366.667
6.34	183.333	174.815	6.34	143	410
6.36	183.333	177.037	6.36	143	403.333
6.38	183.333	172.592	6.38	143	351.667
6.4	183.333	178.519	6.4	143	386.667
6.42	183.333	177.037	6.42	143	373.333
6.44	183.333	184.444	6.44	143	371.667
6.46	183.333	166.667	6.46	143	376.667
6.48	183.333	145.185	6.48	143	380
6.5	183.333	152.592	6.5	143	338.333
6.52	183.333	147.408	6.52	143	426.667
6.54	183.333	186.667	6.54	143	368.333
6.56	183.333	157.778	6.56	143	415
6.58	183.333	182.222	6.58	143	426.667
6.6	183.333	145.926	6.6	143	398.333
6.62	183.333	172.592	6.62	143	358.333
6.64	183.333	167.408	6.64	143	398.333
6.66	183.333	182.963	6.66	143	370
6.68	183.333	160.741	6.68	143	383.333
6.7	183.333	179.259	6.7	143	330
6.72	183.333	172.592	6.72	143	420
6.74	183.333	158.519	6.74	143	366.667
6.76	183.333	152.592	6.76	143	398.333
6.78	183.333	151.111	6.78	143	436.667
6.8	183.333	154.815	6.8	143	421.667
6.82	183.333	182.963	6.82	143	390
6.84	183.333	162.222	6.84	143	421.667
6.86	183.333	151.852	6.86	143	398.333
6.88	183.333	174.815	6.88	143	411.667
6.9	183.333	175.556	6.9	143	370
6.92	183.333	155.556	6.92	143	391.667
6.94	183.333	128.148	6.94	143	393.333
6.96	183.333	171.111	6.96	143	366.667
6.98	183.333	157.037	6.98	143	406.667
7	183.333	160.741	7	143	416.667
7.02	183.333	148.148	7.02	143	451.667
7.04	183.333	162.963	7.04	143	470
7.06	183.333	154.815	7.06	143	385
7.08	183.333	141.481	7.08	143	413.333
7.1	183.333	133.333	7.1	143	383.333
7.12	183.333	148.148	7.12	147.039	436.667
7.14	183.333	138.519	7.14	156.456	405
7.16	183.333	142.963	7.16	167.142	436.667
7.18	183.333	148.148	7.18	179.367	431.667
7.2	183.333	157.778	7.2	193.481	466.667
7.22	183.333	159.259	7.22	209.947	496.667
7.24	183.333	182.222	7.24	229.389	546.667
7.26	183.333	133.333	7.26	252.678	578.333
7.28	183.333	147.408	7.28	281.117	715
7.3	183.333	151.852	7.3	316.871	706.667
7.32	183.333	154.815	7.32	363.815	793.333
7.34	183.333	145.185	7.34	428.444	736.667
7.36	183.333	145.926	7.36	519.223	743.333
7.38	183.333	156.296	7.38	642.726	616.667
7.4	183.333	139.259	7.4	797.088	481.667
7.42	183.333	144.444	7.42	959.004	411.667
7.44	183.333	134.815	7.44	1058.16	376.667
7.46	183.333	140	7.46	1015.56	356.667
7.48	183.333	137.037	7.48	868.956	336.667
7.5	183.333	165.926	7.5	706.332	340
7.52	183.333	139.259	7.52	568.451	306.667
7.54	183.333	160	7.54	464.006	311.667
7.56	183.333	137.778	7.56	389.119	316.667
7.58	183.333	132.592	7.58	335.488	361.667
7.6	183.333	151.111	7.6	295.507	328.333
7.62	183.333	140	7.62	264.246	306.667
7.64	183.333	146.667	7.64	238.926	265
7.66	183.333	162.222	7.66	217.946	325
7.68	183.333	132.592	7.68	200.282	285
7.7	183.333	137.037	7.7	185.215	301.667
7.72	183.333	132.592	7.72	172.222	325
7.74	183.333	145.926	7.74	160.908	301.667
7.76	183.333	137.037	7.76	150.971	313.333
7.78	183.333	147.408	7.78	143	323.333
7.8	183.333	138.519	7.8	143	310
7.82	183.333	137.037	7.82	143	278.333
7.84	183.333	157.778	7.84	143	335
7.86	183.333	147.408	7.86	143	315
7.88	183.333	144.444	7.88	143	325
7.9	183.333	151.111	7.9	143	273.333
7.92	183.333	142.222	7.92	143	335
7.94	183.333	136.296	7.94	143	316.667
7.96	183.333	140.741	7.96	143	311.667
7.98	183.333	151.111	7.98	143	345
8	183.333	140	8	143	295
8.02	183.333	138.519	8.02	143	320
8.04	183.333	143.704	8.04	143	275
8.06	183.333	149.63	8.06	143	305
8.08	183.333	145.926	8.08	143	281.667
8.1	183.333	159.259	8.1	143	291.667
8.12	183.333	142.963	8.12	143	280
8.14	183.333	125.185	8.14	143	326.667
8.16	183.333	128.148	8.16	143	321.667
8.18	183.333	137.778	8.18	143	315
8.2	183.333	132.592	8.2	143	261.667
8.22	183.333	122.222	8.22	143	286.667
8.24	183.333	145.926	8.24	143	316.667
8.26	183.333	127.408	8.26	143	290
8.28	183.333	138.519	8.28	143	288.333
8.3	183.333	147.408	8.3	143	306.667
8.32	183.333	135.556	8.32	143	308.333
8.34	183.333	149.63	8.34	143	298.333
8.36	183.333	135.556	8.36	143	281.667
8.38	183.333	149.63	8.38	143	306.667
8.4	183.333	143.704	8.4	143	283.333
8.42	183.333	143.704	8.42	143	295
8.44	183.333	143.704	8.44	143	333.333
8.46	183.333	149.63	8.46	143	331.667
8.48	183.333	164.444	8.48	143	338.333
8.5	183.333	146.667	8.5	143	320
8.52	183.333	133.333	8.52	143	313.333
8.54	183.333	133.333	8.54	143	296.667
8.56	183.333	108.889	8.56	143	296.667
8.58	183.333	134.815	8.58	143	366.667
8.6	183.333	139.259	8.6	143	351.667
8.62	183.333	127.408	8.62	143	328.333
8.64	183.333	131.852	8.64	143	276.667
8.66	183.333	121.481	8.66	143	295
8.68	183.333	137.037	8.68	143	278.333
8.7	183.333	129.63	8.7	143	291.667
8.72	183.333	143.704	8.72	143	325
8.74	183.333	134.815	8.74	143	336.667
8.76	183.333	131.852	8.76	143	296.667
8.78	183.333	136.296	8.78	143	266.667
8.8	183.333	135.556	8.8	143	295
8.82	183.333	137.778	8.82	143	256.667
8.84	183.333	134.815	8.84	143	308.333
8.86	183.333	137.037	8.86	143	308.333
8.88	183.333	142.963	8.88	143	263.333
8.9	183.333	149.63	8.9	143	328.333
8.92	183.333	130.37	8.92	143	316.667
8.94	183.333	145.926	8.94	143	276.667
8.96	183.333	157.037	8.96	143	296.667
8.98	183.333	151.111	8.98	143	295
9	183.333	134.074	9	143	340
9.02	183.333	154.815	9.02	143	296.667
9.04	183.333	153.333	9.04	143	306.667
9.06	183.333	134.074	9.06	143	293.333
9.08	183.333	136.296	9.08	143	275
9.1	183.333	146.667	9.1	143	315
9.12	183.333	130.37	9.12	143	283.333
9.14	183.333	137.778	9.14	143	316.667
9.16	183.333	126.667	9.16	143	275
9.18	183.333	143.704	9.18	143	325
9.2	183.333	137.037	9.2	143	273.333
9.22	183.333	138.519	9.22	143	263.333
9.24	183.333	144.444	9.24	143	348.333
9.26	183.333	125.185	9.26	143	293.333
9.28	183.333	151.111	9.28	143	298.333
9.3	183.333	151.111	9.3	143	318.333
9.32	183.333	140	9.32	143	263.333
9.34	183.333	134.074	9.34	143	306.667
9.36	183.333	140.741	9.36	143	263.333
9.38	183.333	140.741	9.38	143	298.333
9.4	183.333	116.296	9.4	143	290
9.42	183.333	157.778	9.42	143	270
9.44	183.333	126.667	9.44	143	290
9.46	183.333	130.37	9.46	143	306.667
9.48	183.333	129.63	9.48	143	271.667
9.5	183.333	127.408	9.5	143	328.333
9.52	183.333	132.592	9.52	143	323.333
9.54	183.333	135.556	9.54	143	288.333
9.56	183.333	137.037	9.56	143	306.667
9.58	183.333	132.592	9.58	143	298.333
9.6	183.333	165.185	9.6	143	331.667
9.62	183.333	142.222	9.62	143	275
9.64	183.333	157.037	9.64	143	290
9.66	183.333	150.37	9.66	143	315
9.68	183.333	142.963	9.68	143	270
9.7	183.333	157.778	9.7	143	308.333
9.72	183.333	154.074	9.72	143	320
9.74	183.333	131.111	9.74	143	323.333
9.76	183.333	144.444	9.76	143	353.333
9.78	183.333	140	9.78	143	311.667
9.8	183.333	133.333	9.8	143	303.333
9.82	183.333	132.592	9.82	143	240
9.84	183.333	141.481	9.84	143	286.667
9.86	183.333	154.074	9.86	143	256.667
9.88	183.333	149.63	9.88	143	278.333
9.9	183.333	134.074	9.9	143	271.667
9.92	183.333	157.037	9.92	143	286.667
9.94	183.333	148.148	9.94	143	331.667
9.96	183.333	126.667	9.96	143	313.333
9.98	183.333	165.185	9.98	143	288.333
10	183.333	126.667	10	143	320
10.02	183.333	143.704	10.02	143	280
10.04	183.333	145.926	10.04	143	291.667
10.06	183.333	154.074	10.06	143	345
10.08	183.333	124.444	10.08	143	293.333
10.1	183.333	134.815	10.1	143	323.333
10.12	183.333	142.963	10.12	143	306.667
10.14	183.333	150.37	10.14	143	291.667
10.16	183.333	145.185	10.16	143	345
10.18	183.333	128.889	10.18	143	280
10.2	183.333	131.852	10.2	143	345
10.22	183.333	154.074	10.22	143	280
10.24	183.333	121.481	10.24	145.573	350
10.26	183.333	124.444	10.26	152.051	390
10.28	183.333	148.889	10.28	159.129	343.333
10.3	183.333	149.63	10.3	166.893	351.667
10.32	183.333	160.741	10.32	175.447	403.333
10.34	183.333	140.741	10.34	184.916	391.667
10.36	183.333	147.408	10.36	205.207	376.667
10.38	183.333	124.444	10.38	216.723	363.333
10.4	183.333	146.667	10.4	229.713	375
10.42	183.333	139.259	10.42	244.474	361.667
10.44	183.333	151.111	10.44	261.386	423.333
10.46	183.333	160	10.46	280.945	416.667
10.48	183.333	146.667	10.48	303.804	456.667
10.5	183.333	137.778	10.5	330.847	475
10.52	183.333	135.556	10.52	363.308	555
10.54	183.333	135.556	10.54	403.039	586.667
10.56	183.333	162.963	10.56	453.115	646.667
10.58	183.333	140	10.58	519.054	691.667
10.6	183.333	139.259	10.6	610.074	756.667
10.62	183.333	145.926	10.62	738.134	628.333
10.64	183.333	133.333	10.64	912.399	610
10.66	183.333	134.815	10.66	1129.9	483.333
10.68	183.333	149.63	10.68	1356.83	390
10.7	183.333	134.815	10.7	1492.67	305
10.72	183.333	146.667	10.72	1428.32	300
10.74	183.333	137.037	10.74	1220.78	303.333
10.76	183.333	152.592	10.76	993.093	310
10.78	183.333	139.259	10.78	801.109	285
10.8	183.333	137.778	10.8	656.432	298.333
10.82	183.333	147.408	10.82	553.274	310
10.84	183.333	154.815	10.84	479.853	303.333
10.86	183.333	152.592	10.86	425.539	290
10.88	183.333	148.148	10.88	383.493	306.667
10.9	183.333	148.889	10.9	349.875	311.667
10.92	183.333	154.074	10.92	322.478	290
10.94	183.333	161.481	10.94	299.89	291.667
10.96	183.333	153.333	10.96	281.129	291.667
10.98	183.333	160	10.98	265.457	268.333
11	183.333	166.667	11	252.257	303.333
11.02	183.333	149.63	11.02	241.032	313.333
11.04	183.333	145.926	11.04	231.528	295
11.06	183.333	136.296	11.06	223.576	295
11.08	183.333	128.889	11.08	217.002	290
11.1	183.333	145.926	11.1	211.647	333.333
11.12	183.345	134.815	11.12	207.381	256.667
11.14	187.33	131.111	11.14	204.099	316.667
11.16	191.55	132.592	11.16	201.719	291.667
11.18	196.033	140	11.18	200.181	323.333
11.2	200.819	128.148	11.2	199.44	310
11.22	205.954	145.185	11.22	199.46	326.667
11.24	211.498	141.481	11.24	200.222	311.667
11.26	217.525	163.704	11.26	201.715	396.667
11.28	224.139	151.852	11.28	203.94	386.667
11.3	231.472	137.778	11.3	206.906	368.333
11.32	239.711	139.259	11.32	210.633	378.333
11.34	249.114	160.741	11.34	215.155	383.333
11.36	260.062	171.111	11.36	221.41	408.333
11.38	273.161	171.852	11.38	227.667	368.333
11.4	289.469	166.667	11.4	234.894	398.333
11.42	310.954	197.778	11.42	243.187	381.667
11.44	341.01	190.37	11.44	252.664	470
11.46	384.203	185.926	11.46	263.474	456.667
11.48	444.167	205.926	11.48	275.801	486.667
11.5	519.237	202.222	11.5	289.88	510
11.52	592.858	243.704	11.52	306	521.667
11.54	623.538	238.519	11.54	324.535	523.333
11.56	587.129	252.592	11.56	345.959	608.333
11.58	520.417	211.852	11.58	370.9	646.667
11.6	460.983	217.778	11.6	400.166	730
11.62	420.533	229.63	11.62	434.87	856.667
11.64	398.06	304.444	11.64	476.531	905
11.66	388.593	378.519	11.66	527.394	1160
11.68	387.39	434.815	11.68	591.084	1231.67
11.7	391.415	448.147	11.7	674.066	1321.67
11.72	399.07	468.147	11.72	787.501	1316.67
11.74	409.564	474.076	11.74	947.076	1235
11.76	422.512	442.963	11.76	1167.09	958.333
11.78	437.746	391.852	11.78	1449.06	775
11.8	455.246	385.926	11.8	1761.57	593.333
11.82	475.104	408.889	11.82	1993.76	435
11.84	497.508	510.369	11.84	1977	336.667
11.86	522.742	622.222	11.86	1726.39	325
11.88	551.2	774.813	11.88	1413.7	323.333
11.9	583.433	886.667	11.9	1138.08	291.667
11.92	620.2	979.258	11.92	925.301	265
11.94	662.6	1062.22	11.94	771.677	326.667
11.96	712.171	1123.7	11.96	662.233	321.667
11.98	770.908	991.111	11.98	581.636	321.667
12	840.879	934.813	12	519.327	288.333
12.02	923.175	1140	12.02	469.274	320
12.04	1015.42	1461.48	12.04	428.054	266.667
12.06	1114.9	1622.22	12.06	393.539	305
12.08	1232.93	1956.3	12.08	364.25	310
12.1	1390.72	2283.7	12.1	339.125	281.667
12.12	1612.4	2431.11	12.12	317.369	311.667
12.14	1928.95	2820.74	12.14	298.374	276.667
12.16	2370.53	3141.48	12.16	281.674	305
12.18	2944.44	3179.26	12.18	262.912	281.667
12.2	3597.42	2980	12.2	249.683	283.333
12.22	4124.57	2493.33	12.22	237.872	255
12.24	4166.67	1858.52	12.24	227.294	295
12.26	3685.5	1316.3	12.26	217.798	266.667
12.28	3032.19	734.076	12.28	209.264	311.667
12.3	2440.91	411.852	12.3	203.15	306.667
12.32	1978.58	325.926	12.32	196.363	353.333
12.34	1642.61	236.296	12.34	190.302	301.667
12.36	1403.34	218.519	12.36	184.918	280
12.38	1227.95	223.704	12.38	180.178	263.333
12.4	1092.99	219.259	12.4	176.059	285
12.42	984.842	211.852	12.42	172.553	331.667
12.44	895.854	207.408	12.44	169.661	245
12.46	821.317	206.667	12.46	167.402	306.667
12.48	758.013	188.148	12.48	165.809	316.667
12.5	703.621	193.333	12.5	164.932	330
12.52	656.413	189.63	12.52	164.846	316.667
12.54	615.071	172.592	12.54	165.653	343.333
12.56	578.579	181.481	12.56	167.493	340
12.58	546.138	155.556	12.58	170.552	345
12.6	517.112	157.037	12.6	175.084	368.333
12.62	491	163.704	12.62	181.436	353.333
12.64	467.379	163.704	12.64	190.089	343.333
12.66	445.958	157.778	12.66	201.75	400
12.68	426.375	180	12.68	217.546	373.333
12.7	408.435	183.704	12.7	239.463	385
12.72	391.938	164.444	12.72	270.96	433.333
12.74	376.719	162.963	12.74	317.042	363.333
12.76	362.635	174.074	12.76	382.515	356.667
12.78	349.565	174.815	12.78	468.279	346.667
12.8	337.404	166.667	12.8	564.922	343.333
12.82	326.059	151.111	12.82	639.122	301.667
12.84	315.452	156.296	12.84	638.619	331.667
12.86	305.514	154.074	12.86	563.092	315
12.88	296.183	168.148	12.88	465.397	293.333
12.9	287.405	171.111	12.9	378.853	288.333
12.92	287.815	162.222	12.92	312.34	308.333
12.94	280.493	148.889	12.94	264.884	263.333
12.96	273.619	162.222	12.96	231.679	306.667
12.98	267.161	145.185	12.98	207.768	313.333
13	260.513	154.815	13	189.737	296.667
13.02	254.805	157.778	13.02	175.64	295
13.04	249.436	179.259	13.04	164.383	283.333
13.06	244.385	165.185	13.06	155.292	288.333
13.08	239.632	146.667	13.08	147.916	355
13.1	235.161	144.444	13.1	143	266.667
13.12	230.958	148.148	13.12	143	345
13.14	227.01	145.926	13.14	143	301.667
13.16	226.385	160	13.16	143	311.667
13.18	223.046	179.259	13.18	143	313.333
13.2	219.934	143.704	13.2	143	306.667
13.22	217.042	162.963	13.22	143	306.667
13.24	214.363	145.926	13.24	143	325
13.26	211.89	161.481	13.26	143	308.333
13.28	209.618	175.556	13.28	143	338.333
13.3	207.545	138.519	13.3	143	325
13.32	205.665	152.592	13.32	143	330
13.34	203.976	148.148	13.34	143	305
13.36	202.478	160	13.36	143	330
13.38	201.168	137.037	13.38	143	323.333
13.4	200.047	150.37	13.4	143	386.667
13.42	199.114	149.63	13.42	143	365
13.44	198.373	140.741	13.44	143	383.333
13.46	197.823	140.741	13.46	143	318.333
13.48	197.47	167.408	13.48	153.215	428.333
13.5	197.315	145.926	13.5	162.457	336.667
13.52	197.15	148.148	13.52	173.565	425
13.54	197.416	145.926	13.54	186.991	338.333
13.56	197.898	160.741	13.56	203.384	391.667
13.58	198.605	162.222	13.58	223.727	450
13.6	199.546	147.408	13.6	249.668	521.667
13.62	200.731	148.148	13.62	284.167	598.333
13.64	202.173	138.519	13.64	332.183	615
13.66	203.886	172.592	13.66	400.124	666.667
13.68	205.885	144.444	13.68	492.872	690
13.7	208.189	157.778	13.7	608.689	665
13.72	183.333	155.556	13.72	729.011	533.333
13.74	183.333	180	13.74	799.396	440
13.76	183.333	165.926	13.76	762.804	348.333
13.78	183.333	180.741	13.78	651.638	323.333
13.8	189.011	168.148	13.8	531.05	366.667
13.82	195.543	164.444	13.82	430.05	293.333
13.84	202.566	189.63	13.84	354.458	275
13.86	210.142	160	13.86	300.989	321.667
13.88	218.347	157.778	13.88	263.278	293.333
13.9	227.275	174.074	13.9	235.687	321.667
13.92	237.043	168.148	13.92	214.623	318.333
13.94	247.806	174.815	13.94	198.074	320
13.96	259.791	178.519	13.96	184.878	340
13.98	273.356	197.037	13.98	174.288	303.333
14	289.09	186.667	14	165.784	321.667
14.02	307.871	194.074	14.02	158.992	310
14.04	330.716	239.259	14.04	153.635	306.667
14.06	358.174	274.815	14.06	149.515	318.333
14.08	388.582	367.408	14.08	146.487	305
14.1	415.335	400	14.1	144.457	300
14.12	433.429	388.148	14.12	143.373	325
14.14	450.5	399.259	14.14	143.23	348.333
14.16	474.867	440.741	14.16	144.074	300
14.18	509.071	574.813	14.18	146.03	308.333
14.2	553.913	665.924	14.2	149.36	343.333
14.22	610.913	791.853	14.22	154.601	356.667
14.24	683.638	862.964	14.24	162.784	365
14.26	779.383	891.853	14.26	175.556	373.333
14.28	911.096	941.48	14.28	194.677	395
14.3	1096.54	1077.78	14.3	220.923	318.333
14.32	1350.86	1089.63	14.32	249.974	348.333
14.34	1673.11	1125.19	14.34	270.243	338.333
14.36	2021.22	988.147	14.36	278.611	325
14.38	2257.92	735.556	14.38	257.027	395
14.4	2203.32	557.036	14.4	235.441	336.667
14.42	1909	454.076	14.42	220.862	403.333
14.44	1567.62	354.815	14.44	213.528	410
14.46	1278.82	345.185	14.46	211.616	413.333
14.48	1067.91	311.852	14.48	213.272	425
14.5	931.629	291.852	14.5	217.288	475
14.52	858.371	340	14.52	223.057	450
14.54	841.596	364.444	14.54	230.328	470
14.56	882.992	343.704	14.56	239.04	491.667
14.58	983.433	389.63	14.58	249.241	500
14.6	1126.74	366.667	14.6	261.061	593.333
14.62	1252.71	302.963	14.62	274.717	710
14.64	1255.78	256.296	14.64	290.508	901.667
14.66	1118.18	182.963	14.66	308.847	1180
14.68	936.671	180	14.68	330.284	1345
14.7	773	171.852	14.7	355.57	1576.67
14.72	646.354	157.778	14.72	385.723	1678.33
14.74	554.821	159.259	14.74	422.188	1830
14.76	489.438	160	14.76	467.197	2151.67
14.78	441.042	154.074	14.78	524.511	2283.33
14.8	403.344	142.222	14.8	600.886	2170
14.82	372.779	148.148	14.82	707.301	2251.67
14.84	347.338	141.481	14.84	857.132	2135
14.86	325.783	142.963	14.86	1059.14	1748.33
14.88	307.272	116.296	14.88	1306.15	1263.33
14.9	291.2	148.889	14.9	1550.36	1013.33
14.92	277.114	135.556	14.92	1666.89	700
14.94	264.675	151.111	14.94	1557.08	466.667
14.96	253.619	155.556	14.96	1315.23	413.333
14.98	243.739	145.185	14.98	1068.39	353.333
15	234.872	121.481	15	866.362	366.667
15.02	226.886	136.296	15.02	717.106	360
15.04	219.675	142.963	15.04	612.128	328.333
15.06	213.149	135.556	15.06	538.024	326.667
15.08	207.238	125.926	15.08	494.202	365
15.1	201.88	157.778	15.1	454.051	368.333
15.12	197.025	140.741	15.12	422.981	401.667
15.14	192.632	148.889	15.14	398.746	303.333
15.16	188.665	142.222	15.16	379.876	358.333
15.18	185.093	134.074	15.18	365.336	326.667
15.2	183.333	138.519	15.2	354.373	341.667
15.22	183.333	143.704	15.22	345.553	283.333
15.24	183.333	134.074	15.24	340.213	395
15.26	183.333	142.222	15.26	337.161	360
15.28	183.333	148.148	15.28	336.177	326.667
15.3	183.333	159.259	15.3	337.09	393.333
15.32	183.333	139.259	15.32	339.794	361.667
15.34	183.333	152.592	15.34	344.233	388.333
15.36	183.333	151.852	15.36	350.392	388.333
15.38	183.333	146.667	15.38	358.296	406.667
15.4	183.333	145.926	15.4	368.014	456.667
15.42	183.333	174.074	15.42	379.668	440
15.44	183.333	148.889	15.44	393.429	450
15.46	183.333	173.333	15.46	409.529	538.333
15.48	183.333	173.333	15.48	428.282	558.333
15.5	183.333	153.333	15.5	450.096	613.333
15.52	183.333	154.074	15.52	475.511	600
15.54	183.333	157.778	15.54	505.226	593.333
15.56	183.333	157.778	15.56	540.179	823.333
15.58	183.333	148.889	15.58	581.617	976.667
15.6	183.361	159.259	15.6	631.254	1121.67
15.62	187.169	162.222	15.62	691.529	1310
15.64	191.498	165.185	15.64	766.188	1728.33
15.66	196.395	154.074	15.66	861.656	1893.33
15.68	201.921	174.815	15.68	989.433	2288.33
15.7	208.144	160	15.7	1167.94	2193.33
15.72	228.329	185.185	15.72	1418.94	2040
15.74	236.12	185.185	15.74	1755.52	1640
15.76	244.876	210.37	15.76	2162.95	1240
15.78	254.739	220	15.78	2555.47	938.333
15.8	265.882	228.148	15.8	2721.38	675
15.82	278.521	222.963	15.82	2517.82	556.667
15.84	292.925	239.259	15.84	2116.14	476.667
15.86	301.451	225.185	15.86	1715.89	418.333
15.88	321.168	269.63	15.88	1391.16	425
15.9	343.957	251.111	15.9	1152.16	371.667
15.92	370.553	328.148	15.92	983.973	440
15.94	401.943	391.111	15.94	864.74	423.333
15.96	439.492	460.742	15.96	776.822	403.333
15.98	485.175	568.889	15.98	709.491	416.667
16	542.183	628.889	16	656.812	450
16.02	616.138	652.591	16.02	615.29	448.333
16.04	716.85	640.742	16.04	582.667	465
16.06	858.496	542.222	16.06	557.359	518.333
16.08	1054.72	517.036	16.08	538.245	501.667
16.1	1308.49	500.742	16.1	525.795	598.333
16.12	1594.5	505.924	16.12	516.948	545
16.14	1819.99	502.964	16.14	512.522	628.333
16.16	1827.4	418.519	16.16	512.278	708.333
16.18	1610.18	368.889	16.18	516.113	733.333
16.2	1326.6	279.259	16.2	524.033	801.667
16.22	1071.21	213.333	16.22	536.175	890
16.24	873.329	174.074	16.24	552.802	1041.67
16.26	730.9	154.815	16.26	574.34	1141.67
16.28	630.5	160.741	16.28	601.39	1293.33
16.3	557.783	155.556	16.3	634.806	1431.67
16.32	502.679	128.889	16.32	675.763	1836.67
16.34	459.392	140.741	16.34	725.881	2191.67
16.36	424.667	157.778	16.36	787.442	2446.67
16.38	396.478	146.667	16.38	862.248	3006.67
16.4	373.447	137.037	16.4	958.974	3680
16.42	354.577	146.667	16.42	1085.41	4116.67
16.44	339.129	132.592	16.44	1258.36	4318.33
16.46	336.249	140.741	16.46	1502.57	4368.33
16.48	326.679	155.556	16.48	1842.67	4021.67
16.5	319.188	175.556	16.5	2285.77	3095
16.52	313.519	163.704	16.52	2792.42	2120
16.54	309.466	173.333	16.54	3206.99	1505
16.56	306.874	168.889	16.56	3250	931.667
16.58	305.62	188.889	16.58	2882.34	760
16.6	305.615	184.444	16.6	2375.19	536.667
16.62	306.796	173.333	16.62	1914.32	493.333
16.64	309.121	185.185	16.64	1553.54	436.667
16.66	312.572	180.741	16.66	1291.46	415
16.68	317.152	185.926	16.68	1105.16	443.333
16.7	322.884	191.111	16.7	968.971	381.667
16.72	329.813	194.074	16.72	864.484	400
16.74	338.01	190.37	16.74	780.991	395
16.76	347.574	209.63	16.76	712.491	340
16.78	358.633	238.519	16.78	655.288	401.667
16.8	371.358	245.185	16.8	606.866	351.667
16.82	385.964	251.852	16.82	565.422	406.667
16.84	402.732	271.852	16.84	529.604	393.333
16.86	422.017	274.815	16.86	498.394	348.333
16.88	444.283	313.333	16.88	471.01	368.333
16.9	470.121	379.259	16.9	446.833	386.667
16.92	500.325	440	16.92	425.386	401.667
16.94	535.938	439.259	16.94	406.283	350
16.96	578.396	496.298	16.96	389.217	328.333
16.98	629.708	537.778	16.98	375.099	345
17	692.908	630.369	17	361.494	345
17.02	773.087	883.702	17.02	349.323	368.333
17.04	879.379	1514.81	17.04	338.458	385
17.06	1027.02	2726.67	17.06	328.803	370
17.08	1235.59	3895.56	17.08	320.285	413.333
17.1	1519.72	4798.53	17.1	312.852	336.667
17.12	1873.37	5084.44	17.12	306.476	350
17.14	2237.79	4655.56	17.14	301.151	390
17.16	2444.08	3720	17.16	296.892	403.333
17.18	2324.16	2337.78	17.18	293.741	390
17.2	1985.36	1374.81	17.2	291.77	400
17.22	1624.17	693.333	17.22	291.083	458.333
17.24	1325.97	442.222	17.24	291.828	416.667
17.26	1107.32	341.481	17.26	285.108	526.667
17.28	957.583	325.185	17.28	289.943	458.333
17.3	857.312	424.444	17.3	297.082	478.333
17.32	789.783	463.702	17.32	307.016	510
17.34	744.704	534.076	17.34	320.412	655
17.36	716.612	623.702	17.36	338.205	703.333
17.38	702.654	741.48	17.38	361.784	761.667
17.4	701.383	752.591	17.4	393.416	823.333
17.42	712.288	840.742	17.42	437.154	836.667
17.44	735.683	925.924	17.44	499.928	778.333
17.46	772.825	882.222	17.46	591.159	755
17.48	826.308	817.778	17.48	718.777	678.333
17.5	901.2	810.369	17.5	884.487	613.333
17.52	1007.22	808.147	17.52	1059.55	565
17.54	1163.9	929.631	17.54	1173.45	498.333
17.56	1385.26	991.853	17.56	1136.23	433.333
17.58	1688.97	1102.96	17.58	981.143	411.667
17.6	2064.85	1076.3	17.6	805.571	385
17.62	2440.22	1143.7	17.62	656.913	343.333
17.64	2623.1	1128.89	17.64	545.564	371.667
17.66	2462.75	1082.96	17.66	467.285	376.667
17.68	2105.12	930.369	17.68	412.769	385
17.7	1749.88	854.076	17.7	373.529	326.667
17.72	1478.08	733.333	17.72	344.103	335
17.74	1305.84	670.369	17.74	321.471	363.333
17.76	1224.81	698.52	17.76	303.948	351.667
17.78	1223.79	698.52	17.78	298.452	396.667
17.8	1303.1	761.48	17.8	289.243	350
17.82	1474.1	750.369	17.82	283.615	353.333
17.84	1744.46	726.667	17.84	281.877	351.667
17.86	2096.09	654.076	17.86	284.356	433.333
17.88	2443.66	510.369	17.88	290.268	413.333
17.9	2584.94	420	17.9	295.365	365
17.92	2387.08	315.556	17.92	294.598	421.667
17.94	2010.47	233.333	17.94	291.706	416.667
17.96	1638.23	187.408	17.96	293.862	491.667
17.98	1337.16	192.592	17.98	305.261	508.333
18	1115.35	162.222	18	328.377	400
18.02	958.117	159.259	18.02	363.49	401.667
18.04	844.938	174.074	18.04	391.648	441.667
18.06	759.617	172.592	18.06	418.262	370
18.08	692.354	145.926	18.08	406.689	350
18.1	637.717	171.852	18.1	371.085	356.667
18.12	592.479	171.111	18.12	337.139	421.667
18.14	554.508	145.185	18.14	314.749	446.667
18.16	522.308	158.519	18.16	304.182	531.667
18.18	494.775	137.037	18.18	302.776	453.333
18.2	471.079	148.889	18.2	307.939	463.333
18.22	451.354	162.222	18.22	318.221	500
18.24	433.65	144.444	18.24	333.297	480
18.26	418.3	168.889	18.26	353.759	513.333
18.28	405.002	154.815	18.28	381.284	610
18.3	393.528	141.481	18.3	419.302	631.667
18.32	383.695	162.222	18.32	473.73	571.667
18.34	375.359	170.37	18.34	552.159	563.333
18.36	368.41	159.259	18.36	659.965	593.333
18.38	362.763	163.704	18.38	793.302	503.333
18.4	358.357	143.704	18.4	924.131	568.333
18.42	355.152	166.667	18.42	982.144	533.333
18.44	353.125	166.667	18.44	920.309	560
18.46	352.273	171.852	18.46	798.532	611.667
18.48	352.606	192.592	18.48	685.077	620
18.5	354.155	174.074	18.5	604.724	736.667
18.52	356.967	192.592	18.52	559.507	836.667
18.54	361.11	197.037	18.54	542.932	975
18.56	366.672	186.667	18.56	547.781	1076.67
18.58	373.769	221.481	18.58	570.222	1286.67
18.6	382.548	220.741	18.6	610.867	1506.67
18.62	393.192	234.074	18.62	675.048	1548.33
18.64	399	258.519	18.64	772.275	1446.67
18.66	414.551	265.185	18.66	912.259	1308.33
18.68	432.846	282.963	18.68	1096.6	1208.33
18.7	454.346	298.519	18.7	1303.81	1088.33
18.72	479.633	350.37	18.72	1457.51	1126.67
18.74	509.475	354.074	18.74	1449.75	1216.67
18.76	544.867	446.667	18.76	1305.56	1340
18.78	587.154	467.409	18.78	1146.83	1590
18.8	640.092	540.742	18.8	1042.81	1755
18.82	702.337	662.222	18.82	1015.33	1906.67
18.84	780.033	958.52	18.84	1069.9	1838.33
18.86	880.321	1420.74	18.86	1209.76	1730
18.88	1015.89	2219.26	18.88	1435.49	1536.67
18.9	1206.33	2945.92	18.9	1731.45	1368.33
18.92	1473.07	3534.08	18.92	2032.68	1233.33
18.94	1826.09	3534.08	18.94	2177.59	1151.67
18.96	2242.8	3162.96	18.96	2039.72	1175
18.98	2617.62	2345.92	18.98	1739.83	1163.33
19	2724.11	1552.59	19	1440.96	1346.67
19.02	2467.67	968.889	19.02	1207.55	1621.67
19.04	2052.36	525.187	19.04	1052.13	1956.67
19.06	1657.83	307.408	19.06	964.961	2941.67
19.08	1343.25	230.37	19.08	932.334	3978.33
19.1	1110.18	179.259	19.1	947.212	4971.67
19.12	946.987	214.815	19.12	1013.42	5221.67
19.14	829.346	194.815	19.14	1143.52	5326.67
19.16	740.825	177.037	19.16	1350.01	4678.33
19.18	671.737	195.556	19.18	1630.61	3855
19.2	616.892	177.037	19.2	1943.64	2778.33
19.22	573.562	208.148	19.22	2163.88	1800
19.24	540.679	204.444	19.24	2131.87	1118.33
19.26	518.829	211.852	19.26	1869.32	815
19.28	510.254	197.037	19.28	1541.57	485
19.3	517.712	202.963	19.3	1252.02	498.333
19.32	540.646	178.519	19.32	1028.82	490
19.34	565.746	186.667	19.34	867.854	418.333
19.36	556.725	182.222	19.36	753.444	405
19.38	515.125	171.111	19.38	669.201	390
19.4	462.642	165.185	19.4	604.055	408.333
19.42	419.025	159.259	19.42	551.785	416.667
19.44	388.77	155.556	19.44	508.81	395
19.46	370.474	175.556	19.46	472.904	423.333
19.48	361.539	191.111	19.48	442.556	391.667
19.5	360.202	171.852	19.5	416.683	356.667
19.52	366.19	182.222	19.52	394.498	388.333
19.54	383.124	172.592	19.54	375.264	388.333
19.56	410.078	197.037	19.56	358.865	413.333
19.58	455.392	202.963	19.58	344.854	415
19.6	526.075	176.296	19.6	333.034	383.333
19.62	625.404	193.333	19.62	323.303	415
19.64	745.058	183.704	19.64	315.656	428.333
19.66	847.962	163.704	19.66	310.189	408.333
19.68	863.575	152.592	19.68	307.127	430
19.7	776.513	156.296	19.7	306.863	443.333
19.72	653.663	166.667	19.72	310.045	450
19.74	543.646	145.185	19.74	317.769	483.333
19.76	460.504	128.148	19.76	332.01	500
19.78	403.331	156.296	19.78	356.349	438.333
19.8	365.721	145.185	19.8	396.37	418.333
19.82	340.997	157.037	19.82	458.166	430
19.84	324.613	129.63	19.84	544.219	400
19.86	314.048	162.963	19.86	646.246	435
19.88	307.962	164.444	19.88	729.352	360
19.9	305.615	163.704	19.9	736.183	388.333
19.92	306.6	152.592	19.92	660.943	390
19.94	310.736	169.63	19.94	557.944	393.333
19.96	318.027	160.741	19.96	464.542	378.333
19.98	332.902	158.519	19.98	393.302	366.667
20	347.135	143.704	20	344.37	423.333
20.02	365.574	175.556	20.02	313.187	383.333
20.04	389.06	201.481	20.04	295.379	405
20.06	418.833	184.444	20.06	290.414	408.333
20.08	456.821	221.481	20.08	296.878	413.333
20.1	506.292	225.185	20.1	317.446	391.667
20.12	573.163	291.852	20.12	350.353	358.333
20.14	667.329	362.222	20.14	383.077	388.333
20.16	801.517	469.631	20.16	388.375	348.333
20.18	985.192	542.222	20.18	356.158	420
20.2	1214.33	548.889	20.2	310.136	355
20.22	1450.6	530.369	20.22	266.005	350
20.24	1584.07	411.852	20.24	235.242	371.667
20.26	1505.24	320.741	20.26	214.07	345
20.28	1283.54	244.444	20.28	199.83	368.333
20.3	1046.38	177.778	20.3	190.033	415
20.32	849.021	147.408	20.32	183.083	378.333
20.34	702.179	162.963	20.34	178.149	398.333
20.36	599.05	148.889	20.36	174.856	345
20.38	527.125	171.111	20.38	173.125	326.667
20.4	475.608	175.556	20.4	159.989	350
20.42	437.913	201.481	20.42	162.867	390
20.44	410.842	211.852	20.44	168.94	383.333
20.46	384.247	220.741	20.46	178.578	335
20.48	377.604	237.778	20.48	190.193	356.667
20.5	384.529	255.556	20.5	197.746	383.333
20.52	407.774	227.408	20.52	195.944	433.333
20.54	446.154	210.37	20.54	190.054	406.667
20.56	485.942	191.852	20.56	186.825	428.333
20.58	495.058	173.333	20.58	188.282	383.333
20.6	459.7	135.556	20.6	194.34	408.333
20.62	407.913	152.592	20.62	204.692	436.667
20.64	363.511	159.259	20.64	219.526	465
20.66	332.961	172.592	20.66	242.447	486.667
20.68	315.115	151.852	20.68	266.371	496.667
20.7	306.709	149.63	20.7	303.5	528.333
20.72	304.897	165.926	20.72	362.684	500
20.74	308.03	180	20.74	443.599	518.333
20.76	315.438	201.481	20.76	544.505	441.667
20.78	327.054	193.333	20.78	648.287	475
20.8	343.225	260	20.8	710.902	416.667
20.82	364.688	329.63	20.82	694.909	373.333
20.84	392.495	465.924	20.84	614.575	401.667
20.86	429.279	681.48	20.86	511.043	396.667
20.88	478.825	748.889	20.88	417.125	381.667
20.9	548.242	731.111	20.9	344.318	351.667
20.92	647.804	701.48	20.92	292.18	391.667
20.94	787.271	605.187	20.94	255.901	368.333
20.96	968.296	534.813	20.96	230.314	381.667
20.98	1171.23	411.852	20.98	211.719	345
21	1324.9	349.63	21	197.947	361.667
21.02	1318.51	329.63	21.02	196.96	370
21.04	1158.99	271.111	21.04	191.208	416.667
21.06	959.133	247.408	21.06	186.919	355
21.08	785.492	171.852	21.08	184.659	355
21.1	655.633	183.704	21.1	184.247	430
21.12	567.071	157.037	21.12	185.614	375
21.14	509.817	152.592	21.14	188.792	406.667
21.16	473.238	179.259	21.16	193.934	423.333
21.18	452.208	177.778	21.18	201.368	501.667
21.2	442.683	209.63	21.2	211.725	488.333
21.22	443.125	241.481	21.22	226.221	538.333
21.24	453.054	318.519	21.24	246.976	606.667
21.26	472.779	412.592	21.26	276.903	575
21.28	503.496	507.409	21.28	318.462	540
21.3	547.821	523.702	21.3	370.984	623.333
21.32	611.025	540	21.32	424.791	550
21.34	702.604	485.187	21.34	454.711	596.667
21.36	835.879	473.333	21.36	446.852	656.667
21.38	1022.45	482.222	21.38	428.668	543.333
21.4	1261.99	408.148	21.4	432.682	560
21.42	1523.67	348.889	21.42	472.472	525
21.44	1705.53	302.222	21.44	550.924	510
21.46	1668.97	276.296	21.46	661.401	490
21.48	1446.23	248.889	21.48	780.033	410
21.5	1182.5	195.556	21.5	846.804	415
21.52	954.171	173.333	21.52	803.923	395
21.54	779.608	154.815	21.54	688.259	403.333
21.56	654.192	160	21.56	566.147	390
21.58	564.796	140.741	21.58	466.031	386.667
21.6	498.7	150.37	21.6	393.068	430
21.62	447.383	172.592	21.62	343.086	436.667
21.64	406.025	151.852	21.64	309.559	395
21.66	371.87	159.259	21.66	286.586	408.333
21.68	348.042	168.148	21.68	270.6	396.667
21.7	324.132	161.481	21.7	259.635	356.667
21.72	299.737	163.704	21.72	252.564	418.333
21.74	283.385	152.592	21.74	248.684	421.667
21.76	267.92	162.963	21.76	247.537	400
21.78	254.35	188.889	21.78	248.84	433.333
21.8	242.372	166.667	21.8	252.445	405
21.82	231.746	157.778	21.82	258.318	473.333
21.84	222.28	184.444	21.84	266.542	473.333
21.86	213.819	188.148	21.86	277.322	498.333
21.88	206.234	145.185	21.88	291.011	506.667
21.9	199.421	133.333	21.9	308.152	603.333
21.92	193.292	130.37	21.92	329.573	675
21.94	187.77	135.556	21.94	356.574	750
21.96	183.333	123.704	21.96	391.836	803.333
21.98	183.333	132.592	21.98	438.526	791.667
22	183.333	106.667	22	504.017	908.333
22.02	183.333	125.926	22.02	597.298	830
22.04	183.333	148.889	22.04	725.237	783.333
22.06	183.333	139.259	22.06	885.121	688.333
22.08	183.333	139.259	22.08	1049.43	638.333
22.1	183.333	148.148	22.1	1140.16	643.333
22.12	183.333	116.296	22.12	1084.21	750
22.14	183.333	118.519	22.14	935.22	816.667
22.16	183.333	128.889	22.16	782.399	841.667
22.18	183.333	121.481	22.18	663.657	926.667
22.2	183.333	130.37	22.2	585.819	1018.33
22.22	183.333	112.592	22.22	543.228	1030
22.24	183.333	120.741	22.24	526.854	1148.33
22.26	183.333	124.444	22.26	529.535	1310
22.28	183.333	124.444	22.28	548.678	1641.67
22.3	183.333	124.444	22.3	583.505	2096.67
22.32	183.333	132.592	22.32	639.428	2860
22.34	183.333	132.592	22.34	717.213	3346.67
22.36	183.333	124.444	22.36	831.191	3518.33
22.38	183.333	132.592	22.38	996.21	3266.67
22.4	183.333	119.259	22.4	1222.64	2853.33
22.42	183.333	128.148	22.42	1503.7	2228.33
22.44	183.333	119.259	22.44	1788.09	1706.67
22.46	183.333	128.148	22.46	1939.33	1103.33
22.48	183.333	143.704	22.48	1847.02	958.333
22.5	183.333	139.259	22.5	1612.27	615
22.52	183.333	120.741	22.52	1356.56	551.667
22.54	184.184	135.556	22.54	1118.05	436.667
22.56	188.527	149.63	22.56	920.939	483.333
22.58	193.273	119.259	22.58	772.414	426.667
22.6	198.457	128.148	22.6	664.092	428.333
22.62	204.123	140	22.62	584.405	383.333
22.64	210.32	124.444	22.64	524.108	436.667
22.66	217.106	161.481	22.66	477.136	408.333
22.68	224.55	154.074	22.68	439.943	408.333
22.7	242.012	152.592	22.7	410.686	405
22.72	250.946	142.963	22.72	389.054	416.667
22.74	260.815	131.852	22.74	375.294	408.333
22.76	291.47	142.963	22.76	370.978	405
22.78	303.383	162.963	22.78	376.594	378.333
22.8	316.702	171.111	22.8	386.851	391.667
22.82	331.683	168.889	22.82	385.82	418.333
22.84	348.642	186.667	22.84	364.647	411.667
22.86	367.989	202.222	22.86	332.212	381.667
22.88	390.244	256.296	22.88	304.018	418.333
22.9	416.092	258.519	22.9	282.291	420
22.92	443.304	298.519	22.92	266.779	376.667
22.94	479.712	321.481	22.94	255.724	413.333
22.96	523.612	370.37	22.96	247.623	460
22.98	577.717	422.222	22.98	240.189	411.667
23	646.642	430.37	23	235.644	418.333
23.02	738.596	525.924	23.02	232.367	403.333
23.04	866.558	598.52	23.04	230.147	391.667
23.06	1045.67	667.409	23.06	228.736	426.667
23.08	1284.98	662.222	23.08	228.041	408.333
23.1	1573.71	659.258	23.1	228.215	398.333
23.12	1849.59	691.853	23.12	230.464	385
23.14	1970.92	566.667	23.14	232.691	428.333
23.16	1874.72	560.742	23.16	236.037	401.667
23.18	1690.06	486.667	23.18	240.625	408.333
23.2	1490.33	400.741	23.2	252.539	466.667
23.22	1267.87	327.408	23.22	260.274	413.333
23.24	1056.81	300.741	23.24	270.315	465
23.26	887.325	234.074	23.26	282.997	485
23.28	761.704	205.185	23.28	299.716	540
23.3	671.4	192.592	23.3	322.725	508.333
23.32	606.358	149.63	23.32	355.852	508.333
23.34	558.45	178.519	23.34	404.095	475
23.36	522.325	159.259	23.36	471.198	561.667
23.38	494.771	187.408	23.38	555.302	433.333
23.4	473.821	185.926	23.4	636.392	470
23.42	458.167	165.926	23.42	669.143	465
23.44	446.896	182.222	23.44	628.569	466.667
23.46	439.342	204.444	23.46	556.312	478.333
23.48	435.012	182.963	23.48	493.695	541.667
23.5	433.554	179.259	23.5	454.077	566.667
23.52	434.721	184.444	23.52	436.426	666.667
23.54	439.521	188.889	23.54	435.848	646.667
23.56	445.525	184.444	23.56	446.352	733.333
23.58	453.867	199.259	23.58	468.27	776.667
23.6	464.587	207.408	23.6	499.717	893.333
23.62	477.804	226.667	23.62	541.824	1085
23.64	493.708	214.815	23.64	597.516	1186.67
23.66	512.587	253.333	23.66	672.747	1370
23.68	534.858	232.592	23.68	778.089	1400
23.7	561.096	300	23.7	928.168	1498.33
23.72	592.1	316.296	23.72	1135.52	1403.33
23.74	628.971	307.408	23.74	1399.35	1230
23.76	673.188	358.519	23.76	1684.54	1011.67
23.78	726.767	417.778	23.78	1877.39	946.667
23.8	792.629	442.222	23.8	1833.25	815
23.82	876.487	469.631	23.82	1601.84	710
23.84	989.979	575.556	23.84	1345.12	661.667
23.86	1149.99	705.187	23.86	1143.29	666.667
23.88	1372.51	799.258	23.88	1001.21	580
23.9	1661.82	869.631	23.9	901.758	525
23.92	1984.71	947.409	23.92	847.242	543.333
23.94	2228	980	23.94	846.167	548.333
23.96	2224.21	1055.56	23.96	874.812	548.333
23.98	2004.9	1440	23.98	875.059	545
24	1757.36	1732.59	24	808.987	533.333
24.02	1589.65	1968.89	24.02	714.851	566.667
24.04	1533.45	2203.7	24.04	633.731	655
24.06	1591.8	2454.08	24.06	579.15	718.333
24.08	1763.76	2690.37	24.08	551.811	736.667
24.1	2052.18	3028.89	24.1	549.12	891.667
24.12	2451.13	3282.96	24.12	568.831	1211.67
24.14	2908.4	3717.04	24.14	608.28	1541.67
24.16	3305.56	4762.22	24.16	657.832	1701.67
24.18	3587.82	5922.22	24.18	697.587	1890
24.2	3704.55	6198.53	24.2	727.246	2076.67
24.22	3477.33	5432.58	24.22	781.995	1895
24.24	2983	4640.76	24.24	889.58	1631.67
24.26	2450.12	3571.85	24.26	1054.55	1453.33
24.28	1997.75	2441.48	24.28	1255.62	1195
24.3	1654.15	1535.56	24.3	1421.58	995
24.32	1406.48	892.591	24.32	1435.82	830
24.34	1228.43	532.591	24.34	1287.38	760
24.36	1096.2	437.778	24.36	1086.47	811.667
24.38	994.163	375.556	24.38	912.116	786.667
24.4	913.508	341.481	24.4	788.115	906.667
24.42	849.417	374.815	24.42	714.207	1023.33
24.44	799.3	381.481	24.44	681.505	1168.33
24.46	762.192	387.408	24.46	682.227	1195
24.48	738.971	422.222	24.48	714.204	1223.33
24.5	733.242	440.741	24.5	779.977	1296.67
24.52	751.987	437.778	24.52	883.005	1328.33
24.54	803.708	439.259	24.54	1020.87	1230
24.56	891.708	394.074	24.56	1173.78	1198.33
24.58	1000.32	407.408	24.58	1324.01	1033.33
24.6	1069.83	357.778	24.6	1501.59	941.667
24.62	1031.83	312.592	24.62	1701.86	816.667
24.64	910.725	261.481	24.64	1803.03	670
24.66	779.913	260	24.66	1691.78	651.667
24.68	674.45	246.667	24.68	1451.63	600
24.7	599.225	216.296	24.7	1204.27	583.333
24.72	549.004	197.037	24.72	1001.44	611.667
24.74	516.221	197.778	24.74	859.537	700
24.76	495.104	182.963	24.76	778.784	721.667
24.78	482.538	200	24.78	754.553	591.667
24.8	477.333	208.889	24.8	780.89	571.667
24.82	479.554	233.333	24.82	841.5	560
24.84	490.471	267.408	24.84	889.408	585
24.86	513.146	387.408	24.86	862.904	486.667
24.88	553.425	594.076	24.88	775.46	486.667
24.9	619.775	821.48	24.9	689.832	441.667
24.92	719.704	953.333	24.92	637.578	460
24.94	852.458	890.369	24.94	613.697	460
24.96	996.138	688.889	24.96	583.534	415
24.98	1079.16	560	24.98	527.368	436.667
25	1032.64	460	25	464.191	456.667
25.02	903.596	359.259	25.02	410.345	425
25.04	766.987	226.667	25.04	369.259	411.667
25.06	660.967	207.408	25.06	339.099	393.333
25.08	591.163	196.296	25.08	316.764	385
25.1	551.9	201.481	25.1	299.62	388.333
25.12	534.942	220	25.12	285.982	370
25.14	534.362	214.074	25.14	274.895	363.333
25.16	547.546	221.481	25.16	265.819	386.667
25.18	574.567	237.778	25.18	258.433	386.667
25.2	618.092	266.667	25.2	252.561	428.333
25.22	684.454	284.444	25.22	248.154	386.667
25.24	784.783	300.741	25.24	245.284	370
25.26	932.867	323.704	25.26	237.229	378.333
25.28	1137.44	328.148	25.28	237.892	411.667
25.3	1389.66	328.148	25.3	239.665	443.333
25.32	1636.08	304.444	25.32	240.092	403.333
25.34	1743.13	285.185	25.34	238.817	405
25.36	1617.15	231.852	25.36	238.608	420
25.38	1364.11	243.704	25.38	240.233	460
25.4	1111.41	197.037	25.4	243.866	490
25.42	906.708	173.333	25.42	249.477	445
25.44	753.642	156.296	25.44	256.206	476.667
25.46	647.721	178.519	25.46	266.222	450
25.48	572.521	168.148	25.48	279.129	433.333
25.5	516.783	158.519	25.5	296.023	495
25.52	473.663	182.222	25.52	318.704	543.333
25.54	439.342	137.037	25.54	349.466	528.333
25.56	411.568	165.926	25.56	390.013	588.333
25.58	388.859	151.852	25.58	438.815	673.333
25.6	370.166	157.037	25.6	485.222	735
25.62	349.553	157.778	25.62	511.186	868.333
25.64	336.795	157.037	25.64	521.843	961.667
25.66	326.312	160	25.66	543.848	1196.67
25.68	301.476	152.592	25.68	593.856	1346.67
25.7	294.695	144.444	25.7	681.72	1470
25.72	288.514	171.852	25.72	816.446	1386.67
25.74	284.69	177.778	25.74	1002.37	1325
25.76	282.135	162.963	25.76	1228.6	1126.67
25.78	280.751	169.63	25.78	1443.45	988.333
25.8	280.467	150.37	25.8	1530.71	798.333
25.82	281.228	155.556	25.82	1426.55	585
25.84	282.998	157.037	25.84	1216.06	543.333
25.86	285.76	157.778	25.86	995.169	483.333
25.88	289.509	162.963	25.88	810.179	496.667
25.9	294.256	141.481	25.9	672.721	440
25.92	300.028	177.778	25.92	577.684	480
25.94	306.868	171.111	25.94	515.525	443.333
25.96	318.61	162.222	25.96	479.68	473.333
25.98	327.779	172.592	25.98	468.397	431.667
26	338.247	194.074	26	481.315	460
26.02	350.141	160	26.02	510.64	415
26.04	363.621	194.815	26.04	528.619	395
26.06	378.887	195.556	26.06	502.551	365
26.08	395.097	202.963	26.08	442.52	365
26.1	414.822	208.148	26.1	376.009	418.333
26.12	437.279	227.408	26.12	324.014	350
26.14	462.967	211.852	26.14	285.085	406.667
26.16	492.521	216.296	26.16	256.597	413.333
26.18	526.771	250.37	26.18	235.542	401.667
26.2	566.812	277.778	26.2	219.161	351.667
26.22	614.138	345.926	26.22	206.779	391.667
26.24	670.858	398.519	26.24	196.053	363.333
26.26	740.221	611.853	26.26	187.459	370
26.28	827.633	955.556	26.28	180.927	431.667
26.3	942.125	1201.48	26.3	176.265	355
26.32	1097.04	1414.08	26.32	170.702	345
26.34	1307.8	1600.74	26.34	165.116	381.667
26.36	1585.17	1576.3	26.36	157.739	385
26.38	1918.88	1613.33	26.38	150.603	368.333
26.4	2248.85	1507.41	26.4	144.694	366.667
26.42	2510.2	1279.26	26.42	143	371.667
26.44	2718.62	1082.22	26.44	143	341.667
26.46	2776.46	884.444	26.46	143	365
26.48	2539.12	628.889	26.48	143	358.333
26.5	2131.37	465.924	26.5	143	401.667
26.52	1732.01	345.185	26.52	143	341.667
26.54	1409.53	322.222	26.54	143	343.333
26.56	1170.06	231.852	26.56	143	401.667
26.58	998.85	200.741	26.58	143	401.667
26.6	875.371	175.556	26.6	143.09	398.333
26.62	781.587	178.519	26.62	152.718	441.667
26.64	707.654	185.926	26.64	167.908	378.333
26.66	647.746	177.037	26.66	191.531	383.333
26.68	598.4	173.333	26.68	226.095	393.333
26.7	557.346	178.519	26.7	271.41	393.333
26.72	522.992	176.296	26.72	320.227	396.667
26.74	494.196	161.481	26.74	350.171	413.333
26.76	470.137	151.111	26.76	336.297	376.667
26.78	450.233	145.926	26.78	290.739	328.333
26.8	430.792	157.778	26.8	241.147	351.667
26.82	418.242	171.852	26.82	200.116	365
26.84	409.266	140	26.84	170.011	346.667
26.86	404.034	154.815	26.86	149.218	346.667
26.88	402.958	178.519	26.88	143	343.333
26.9	406.825	164.444	26.9	143	336.667
26.92	417.096	176.296	26.92	143	330
26.94	436.571	185.185	26.94	143	423.333
26.96	470.233	204.444	26.96	143	336.667
26.98	525.2	197.037	26.98	143	341.667
27	607.688	207.408	27	143	400
27.02	717.042	182.963	27.02	143	376.667
27.04	833.688	202.963	27.04	143	295
27.06	899.783	195.556	27.06	143	378.333
27.08	860.842	188.889	27.08	143	368.333
27.1	752.85	171.111	27.1	143	306.667
27.12	643.633	169.63	27.12	143	383.333
27.14	561.067	176.296	27.14	143	341.667
27.16	509.212	191.111	27.16	143	348.333
27.18	483.092	210.37	27.18	143	321.667
27.2	476.012	208.889	27.2	143	346.667
27.22	483.467	233.333	27.22	143	376.667
27.24	503.921	263.704	27.24	143	390
27.26	538.517	288.148	27.26	143	415
27.28	591.483	330.37	27.28	143	348.333
27.3	671.271	426.667	27.3	143	391.667
27.32	789.946	574.076	27.32	143	365
27.34	957.917	704.444	27.34	152.362	386.667
27.36	1174.21	774.076	27.36	179.195	436.667
27.38	1408.61	804.444	27.38	213.574	361.667
27.4	1564.46	780	27.4	257.059	385
27.42	1519.71	626.667	27.42	302.758	378.333
27.44	1314.36	498.52	27.44	330.184	433.333
27.46	1079.17	403.704	27.46	319.18	410
27.48	879.263	327.408	27.48	285.954	361.667
27.5	729.383	246.667	27.5	252.428	383.333
27.52	624.283	164.444	27.52	231.263	415
27.54	554.475	175.556	27.54	225.505	458.333
27.56	503.317	160	27.56	234.042	446.667
27.58	465.867	147.408	27.58	256.923	503.333
27.6	438.05	156.296	27.6	296.584	506.667
27.62	417.567	142.963	27.62	356.249	515
27.64	403.026	155.556	27.64	436.049	460
27.66	393.527	169.63	27.66	526.913	506.667
27.68	389.549	167.408	27.68	596.908	485
27.7	388.706	137.778	27.7	595.28	423.333
27.72	391.897	139.259	27.72	523.045	395
27.74	399.208	175.556	27.74	430.892	436.667
27.76	410.933	165.185	27.76	350.457	348.333
27.78	427.608	169.63	27.78	288.354	353.333
27.8	450.083	172.592	27.8	243.977	390
27.82	479.679	201.481	27.82	213.247	351.667
27.84	518.542	205.926	27.84	191.05	358.333
27.86	570.45	250.37	27.86	174.433	383.333
27.88	640.417	307.408	27.88	161.585	346.667
27.9	742.808	380	27.9	151.48	326.667
27.92	883.825	482.222	27.92	143.477	346.667
27.94	1077.62	480.742	27.94	143	306.667
27.96	1308.43	468.147	27.96	143	378.333
27.98	1520.1	517.036	27.98	143	331.667
28	1601.72	428.148	28	143	301.667
28.02	1536.7	362.222	28.02	143	351.667
28.04	1449.01	280.741	28.04	143	361.667
28.06	1380.16	257.778	28.06	143	348.333
28.08	1259.16	234.815	28.08	143	355
28.1	1079.35	212.592	28.1	143	340
28.12	902.475	187.408	28.12	143	341.667
28.14	760.046	143.704	28.14	143	391.667
28.16	655.746	164.444	28.16	143	378.333
28.18	583.142	167.408	28.18	143	385
28.2	533.421	172.592	28.2	143	391.667
28.22	499.458	161.481	28.22	143	368.333
28.24	477.379	160	28.24	144.327	338.333
28.26	464	167.408	28.26	152.687	363.333
28.28	458.696	237.778	28.28	163.889	345
28.3	461.163	253.333	28.3	178.433	373.333
28.32	471.733	344.444	28.32	194.492	341.667
28.34	491.417	405.926	28.34	205.809	400
28.36	522.033	371.852	28.36	208.045	438.333
28.38	566.558	408.889	28.38	208.152	383.333
28.4	629.667	425.926	28.4	213.613	426.667
28.42	718.183	426.667	28.42	226.048	413.333
28.44	843.233	457.036	28.44	242.647	431.667
28.46	1017.8	420.741	28.46	258.179	446.667
28.48	1240.8	408.889	28.48	274.682	503.333
28.5	1470.29	386.667	28.5	301.616	440
28.52	1594.4	350.37	28.52	343.545	446.667
28.54	1508.04	301.481	28.54	395.957	415
28.56	1287.11	255.556	28.56	439.842	426.667
28.58	1055.88	229.63	28.58	445.331	431.667
28.6	866.754	196.296	28.6	414.814	430
28.62	729.1	179.259	28.62	380.822	528.333
28.64	635.337	159.259	28.64	362.138	508.333
28.66	572.729	162.963	28.66	364.468	616.667
28.68	530.646	175.556	28.68	384.413	628.333
28.7	502.642	202.963	28.7	424.258	668.333
28.72	485.329	251.111	28.72	487.399	726.667
28.74	476.946	257.037	28.74	577.041	808.333
28.76	476.625	317.037	28.76	690.339	955
28.78	484.092	325.926	28.78	806.66	991.667
28.8	499.604	354.815	28.8	873.207	958.333
28.82	523.987	326.667	28.82	858.117	901.667
28.84	558.883	351.852	28.84	823.16	838.333
28.86	607.337	411.111	28.86	839.491	826.667
28.88	673.429	434.815	28.88	924.823	665
28.9	771.038	414.815	28.9	1043.37	580
28.92	912.388	450.369	28.92	1105.32	471.667
28.94	1109.76	491.853	28.94	1035.64	448.333
28.96	1362.62	439.259	28.96	884.985	541.667
28.98	1637.14	422.222	28.98	733.174	458.333
29	1823.76	383.704	29	612.726	480
29.02	1782.25	374.815	29.02	529.093	520
29.04	1560.15	309.63	29.04	477.386	556.667
29.06	1317.27	318.519	29.06	450.154	600
29.08	1143.19	286.667	29.08	441.47	610
29.1	1067.41	298.519	29.1	450.648	646.667
29.12	1075.92	265.926	29.12	480.591	651.667
29.14	1100.19	251.852	29.14	537.088	716.667
29.16	1048.19	219.259	29.16	625.443	721.667
29.18	920.337	215.556	29.18	743.529	693.333
29.2	781.704	203.704	29.2	872.976	730
29.22	666.808	182.222	29.22	969.465	708.333
29.24	582.163	153.333	29.24	974.854	743.333
29.26	523.621	168.148	29.26	889.86	683.333
29.28	484.208	152.592	29.28	771.826	705
29.3	458.288	162.222	29.3	664.625	651.667
29.32	442.788	181.481	29.32	595.478	708.333
29.34	436.8	176.296	29.34	576.735	651.667
29.36	441.458	205.926	29.36	609.333	631.667
29.38	459.246	234.074	29.38	682.474	563.333
29.4	495.492	315.556	29.4	764.335	508.333
29.42	556.083	463.702	29.42	790.946	480
29.44	642.837	500	29.44	726.102	445
29.46	743.55	499.258	29.46	617.575	410
29.48	830.058	473.333	29.48	514.439	376.667
29.5	868.163	462.964	29.5	432.994	325
29.52	832.408	434.074	29.52	374.335	373.333
29.54	736.987	397.778	29.54	334.035	401.667
29.56	638.138	362.963	29.56	306.544	370
29.58	567.638	383.704	29.58	287.886	393.333
29.6	535.367	388.148	29.6	276.197	408.333
29.62	542.942	419.259	29.62	271.342	395
29.64	588.229	409.63	29.64	274.419	393.333
29.66	663.025	365.185	29.66	286.756	348.333
29.68	741.479	311.852	29.68	308.53	408.333
29.7	769.329	308.889	29.7	329.576	423.333
29.72	720.513	302.222	29.72	333.271	386.667
29.74	642.362	236.296	29.74	315.126	373.333
29.76	579.817	253.333	29.76	291.168	341.667
29.78	547.546	232.592	29.78	272.813	383.333
29.8	546.263	243.704	29.8	262.969	423.333
29.82	574.179	282.222	29.82	260.945	385
29.84	632.142	353.333	29.84	265.219	426.667
29.86	728.413	375.556	29.86	274.957	526.667
29.88	871.092	406.667	29.88	290.296	476.667
29.9	1062.64	427.408	29.9	312.421	543.333
29.92	1283.78	449.631	29.92	341.468	650
29.94	1462.7	474.813	29.94	377.445	753.333
29.96	1483.02	412.592	29.96	417.368	828.333
29.98	1349.28	356.296	29.98	462.286	943.333
30	1182.72	322.963	30	525.431	898.333
30.02	1026.47	317.037	30.02	618.862	926.667
30.04	869.575	271.111	30.04	742.904	896.667
30.06	727.121	194.815	30.06	885.697	780
30.08	613.621	169.63	30.08	1024.35	716.667
30.1	528.325	160	30.1	1092.82	583.333
30.12	465.137	134.074	30.12	1025.68	570
30.14	417.717	114.815	30.14	875.462	551.667
30.16	381.09	136.296	30.16	723.954	613.333
30.18	352.002	143.704	30.18	605.589	538.333
30.2	328.514	148.889	30.2	527.426	475
30.22	309.488	145.185	30.22	487.562	521.667
30.24	294.281	123.704	30.24	482.618	568.333
30.26	282.643	143.704	30.26	510.494	550
30.28	274.802	144.444	30.28	568.75	545
30.3	271.699	145.926	30.3	640.78	546.667
30.32	275.148	126.667	30.32	683.79	573.333
30.34	287.353	126.667	30.34	656.737	581.667
30.36	309.04	139.259	30.36	587.554	653.333
30.38	334.892	114.815	30.38	525.886	631.667
30.4	347.337	139.259	30.4	499.356	646.667
30.42	331.574	139.259	30.42	516.36	593.333
30.44	300.925	146.667	30.44	575.981	598.333
30.46	273.411	123.704	30.46	665.584	523.333
30.48	249.371	139.259	30.48	750.565	468.333
30.5	241.745	134.815	30.5	772.746	440
30.52	244.397	144.444	30.52	708.126	440
30.54	258.092	167.408	30.54	604.958	380
30.56	284.008	165.185	30.56	511.329	436.667
30.58	321.554	158.519	30.58	445.809	386.667
30.6	362.53	163.704	30.6	412.649	436.667
30.62	383.431	154.815	30.62	411.255	421.667
30.64	367.125	135.556	30.64	438.048	463.333
30.66	331.367	135.556	30.66	482.859	363.333
30.68	300.652	154.074	30.68	522.418	395
30.7	284.533	151.111	30.7	533.747	411.667
30.72	284.967	171.111	30.72	514.93	361.667
30.74	302.445	163.704	30.74	479.303	375
30.76	338.18	179.259	30.76	435.428	336.667
30.78	392.886	180	30.78	383.11	396.667
30.8	462.417	168.148	30.8	333.655	340
30.82	528.388	148.148	30.82	295.775	340
30.84	558.342	173.333	30.84	270.192	421.667
30.86	552.138	161.481	30.86	254.638	423.333
30.88	535.729	144.444	30.88	245.538	376.667
30.9	501.204	148.148	30.9	243.334	415
30.92	443.071	129.63	30.92	246.144	478.333
30.94	382.453	139.259	30.94	253.908	625
30.96	335.607	146.667	30.96	267.35	633.333
30.98	305.456	148.889	30.98	287.804	631.667
31	289.152	154.074	31	318.458	690
31.02	285.184	185.185	31.02	364.497	551.667
31.04	290.845	245.926	31.04	432.178	585
31.06	306.166	261.481	31.06	525.385	553.333
31.08	332.986	288.889	31.08	639.096	495
31.1	373.78	295.556	31.1	747.497	435
31.12	429.921	350.37	31.12	789.113	428.333
31.14	494.646	252.592	31.14	727.997	411.667
31.16	549.025	264.444	31.16	616.626	353.333
31.18	577.008	264.444	31.18	510.438	395
31.2	605.004	288.148	31.2	429.845	428.333
31.22	670.737	265.185	31.22	378.729	455
31.24	780.642	279.259	31.24	355.189	415
31.26	907.729	233.333	31.26	357.272	395
31.28	998.829	222.963	31.28	384.407	366.667
31.3	1015.09	213.333	31.3	433.108	378.333
31.32	937.471	191.111	31.32	489.236	361.667
31.34	795.763	174.074	31.34	516.763	368.333
31.36	650.842	161.481	31.36	485.966	391.667
31.38	531.825	140	31.38	421.398	341.667
31.4	443.546	133.333	31.4	358.277	371.667
31.42	380.596	136.296	31.42	310.418	361.667
31.44	332.992	114.074	31.44	280.313	360
31.46	300.221	121.481	31.46	264.938	340
31.48	275.002	124.444	31.48	262.448	395
31.5	255.029	120	31.5	269.36	406.667
31.52	237.75	120.741	31.52	283.982	390
31.54	220.965	125.185	31.54	302.892	433.333
31.56	206.635	123.704	31.56	327.714	495
31.58	194.857	107.408	31.58	370.539	488.333
31.6	186.062	122.222	31.6	429.942	476.667
31.62	183.333	124.444	31.62	489.378	390
31.64	183.333	112.592	31.64	512.34	421.667
31.66	183.333	125.926	31.66	483.457	430
31.68	183.333	120.741	31.68	431.288	443.333
31.7	183.333	125.926	31.7	378.989	368.333
31.72	183.333	122.222	31.72	339.102	416.667
31.74	183.333	126.667	31.74	317.378	428.333
31.76	183.333	99.2591	31.76	313.431	371.667
31.78	183.333	121.481	31.78	326.151	488.333
31.8	183.333	142.222	31.8	355.04	471.667
31.82	183.333	125.185	31.82	405.59	441.667
31.84	183.333	123.704	31.84	482.206	488.333
31.86	183.333	137.778	31.86	585.871	423.333
31.88	194.231	123.704	31.88	705.841	430
31.9	211.191	138.519	31.9	804.879	401.667
31.92	234.517	112.592	31.92	820.323	371.667
31.94	264.83	145.185	31.94	741.299	376.667
31.96	299.697	125.185	31.96	632.122	338.333
31.98	332.161	140.741	31.98	543.195	361.667
32	363.705	165.926	32	487.321	298.333
32.02	411.679	164.444	32.02	453.232	321.667
32.04	485.408	180	32.04	412.909	311.667
32.06	574.825	184.444	32.06	361.4	343.333
32.08	642.304	175.556	32.08	312.642	366.667
32.1	633.967	155.556	32.1	273.586	341.667
32.12	555.4	144.444	32.12	244.572	300
32.14	459.979	135.556	32.14	223.4	288.333
32.16	377.814	144.444	32.16	208.3	285
32.18	316.414	134.815	32.18	197.312	271.667
32.2	274.136	108.889	32.2	189.198	281.667
32.22	246.005	115.556	32.22	183.689	343.333
32.24	227.235	127.408	32.24	180.695	338.333
32.26	214.686	120.741	32.26	180.01	295
32.28	206.64	117.778	32.28	181.837	351.667
32.3	202.186	114.815	32.3	186.637	316.667
32.32	200.333	137.037	32.32	195.412	361.667
32.34	201.842	131.852	32.34	209.799	423.333
32.36	205.805	122.222	32.36	231.875	393.333
32.38	213.103	142.222	32.38	263.304	376.667
32.4	223.719	133.333	32.4	303.236	330
32.42	238.313	180	32.42	344.471	401.667
32.44	258.123	222.963	32.44	377.676	361.667
32.46	285.325	297.778	32.46	411.911	333.333
32.48	323.962	384.444	32.48	451.009	328.333
32.5	379.788	397.778	32.5	465.936	365
32.52	458.192	356.296	32.52	432.048	311.667
32.54	559.858	362.222	32.54	373.178	293.333
32.56	672.917	354.074	32.56	319.015	323.333
32.58	756	300.741	32.58	279.24	356.667
32.6	751.504	279.259	32.6	257.271	333.333
32.62	672.604	222.963	32.62	250.411	376.667
32.64	574.242	220	32.64	257.168	345
32.66	484.988	174.815	32.66	277.307	343.333
32.68	417	149.63	32.68	310.042	403.333
32.7	373.964	142.222	32.7	349.638	446.667
32.72	353.532	140.741	32.72	378.485	518.333
32.74	353.151	154.074	32.74	378.225	606.667
32.76	372.27	140	32.76	362.759	666.667
32.78	412.65	142.222	32.78	358.885	788.333
32.8	474.071	140.741	32.8	379.522	913.333
32.82	544.429	146.667	32.82	429.839	1105
32.84	591.708	157.037	32.84	508.118	928.333
32.86	586.837	163.704	32.86	603.603	938.333
32.88	559.638	165.926	32.88	688.906	938.333
32.9	558.808	181.481	32.9	735.819	788.333
32.92	604.596	190.37	32.92	726.638	646.667
32.94	689.579	188.148	32.94	651.758	653.333
32.96	777.85	191.111	32.96	548.002	583.333
32.98	807.621	208.889	32.98	454.204	588.333
33	767.354	189.63	33	383.984	708.333
33.02	720.317	180.741	33.02	338.26	840
33.04	698.792	172.592	33.04	313.64	720
33.06	668.808	179.259	33.06	305.734	668.333
33.08	597.596	150.37	33.08	308.951	655
33.1	510.308	145.185	33.1	312.915	643.333
33.12	435.867	148.148	33.12	311.385	643.333
33.14	384.323	146.667	33.14	313.695	640
33.16	357.829	153.333	33.16	331.533	535
33.18	356.69	171.111	33.18	371.351	515
33.2	380.285	158.519	33.2	432.945	475
33.22	423.654	157.037	33.22	506.311	395
33.24	468.462	140	33.24	560.482	413.333
33.26	477.846	159.259	33.26	554.144	400
33.28	434.9	151.111	33.28	497.39	435
33.3	370.974	131.111	33.3	436.836	408.333
33.32	312.633	131.111	33.32	399.392	271.667
33.34	268.094	131.852	33.34	394.917	411.667
33.36	237.398	105.185	33.36	425.159	463.333
33.38	217.817	110.37	33.38	485.719	413.333
33.4	206.368	140.741	33.4	562.933	433.333
33.42	200.122	107.408	33.42	626.051	391.667
33.44	194.326	115.556	33.44	651.641	375
33.46	185.048	104.444	33.46	640.058	330
33.48	183.333	122.222	33.48	582.065	320
33.5	183.333	108.889	33.5	495.81	320
33.52	183.333	103.704	33.52	412.555	346.667
33.54	183.333	114.074	33.54	346.099	308.333
33.56	183.333	114.074	33.56	298.467	295
33.58	183.333	103.704	33.58	266.975	298.333
33.6	183.333	116.296	33.6	247.738	333.333
33.62	183.333	109.63	33.62	238.383	323.333
33.64	183.333	105.185	33.64	237.095	305
33.66	183.333	108.889	33.66	239.962	275
33.68	183.333	111.111	33.68	239.564	326.667
33.7	183.333	112.592	33.7	234.353	315
33.72	183.333	108.148	33.72	229.542	293.333
33.74	183.333	112.592	33.74	227.084	330
33.76	183.333	116.296	33.76	229.647	331.667
33.78	189.088	97.0369	33.78	241.312	353.333
33.8	200.546	141.481	33.8	265.605	326.667
33.82	215.218	131.111	33.82	305.675	318.333
33.84	233.92	163.704	33.84	362.541	295
33.86	257.953	171.852	33.86	430.856	321.667
33.88	282.545	226.667	33.88	489.278	310
33.9	304.06	211.852	33.9	501.537	345
33.92	324.157	222.963	33.92	468.4	320
33.94	352.334	200.741	33.94	429.104	333.333
33.96	396.55	198.519	33.96	401.222	351.667
33.98	463.971	194.074	33.98	385.369	290
34	561.771	214.074	34	373.649	290
34.02	692.958	157.778	34.02	346.889	293.333
34.04	848.421	203.704	34.04	307.043	328.333
34.06	987.438	164.444	34.06	270.671	331.667
34.08	1025.22	149.63	34.08	245.898	345
34.1	927.704	129.63	34.1	233.959	336.667
34.12	772.258	150.37	34.12	235.146	360
34.14	625.558	134.815	34.14	250.621	343.333
34.16	509.292	124.444	34.16	280.993	373.333
34.18	424.858	109.63	34.18	325.279	301.667
34.2	365.669	104.444	34.2	373.848	346.667
34.22	323.524	98.5187	34.22	400.64	328.333
34.24	292.25	114.074	34.24	381.154	301.667
34.26	268.33	134.815	34.26	332.937	320
34.28	249.515	100.741	34.28	284.348	351.667
34.3	234.709	120.741	34.3	247.258	301.667
34.32	222.566	102.222	34.32	223.204	273.333
34.34	213.628	105.185	34.34	209.478	293.333
34.36	206.971	100.741	34.36	203.653	283.333
34.38	202.327	93.3333	34.38	202.477	345
34.4	199.52	120	34.4	206.592	370
34.42	199.365	111.111	34.42	215.152	415
34.44	200.037	128.148	34.44	228.294	393.333
34.46	201.225	121.481	34.46	247.682	431.667
34.48	205.582	128.148	34.48	276.288	470
34.5	212.036	141.481	34.5	318.036	468.333
34.52	220.279	150.37	34.52	375.999	448.333
34.54	232.171	163.704	34.54	448.474	508.333
34.56	247.822	212.592	34.56	521.68	556.667
34.58	268.587	275.556	34.58	559.929	495
34.6	296.937	405.185	34.6	540.196	495
34.62	337.187	543.702	34.62	498.68	456.667
34.64	395.408	617.036	34.64	479.034	445
34.66	477.042	615.556	34.66	498.885	460
34.68	582.221	545.924	34.68	554.447	446.667
34.7	697.163	405.185	34.7	622.369	538.333
34.72	775.946	398.519	34.72	659.093	698.333
34.74	758.587	393.333	34.74	651.71	703.333
34.76	662.25	322.963	34.76	649.964	655
34.78	551.596	234.815	34.78	693.527	555
34.8	459.875	165.926	34.8	772.33	553.333
34.82	394.676	142.222	34.82	833.271	548.333
34.84	353.365	134.815	34.84	817.71	496.667
34.86	329.76	125.185	34.86	726.931	465
34.88	318.375	145.926	34.88	608.637	376.667
34.9	315.917	115.556	34.9	502.834	376.667
34.92	320.915	141.481	34.92	423.306	280
34.94	332.999	154.074	34.94	372.092	303.333
34.96	352.75	148.889	34.96	346.336	311.667
34.98	381.966	184.444	34.98	342.322	293.333
35	424.192	212.592	35	352.817	291.667
35.02	484.742	272.592	35.02	359.125	315
35.04	569.263	331.111	35.04	339.622	286.667
35.06	680.208	408.148	35.06	300.848	295
35.08	808.679	430.37	35.08	261.708	266.667
35.1	923.371	474.813	35.1	230.276	278.333
35.12	1003.32	431.111	35.12	207.34	261.667
35.14	1070.34	378.519	35.14	191.193	255
35.16	1095.44	307.408	35.16	179.687	235
35.18	1026.64	327.408	35.18	171.363	280
35.2	914.808	302.963	35.2	165.279	251.667
35.22	833.721	240	35.22	161.026	305
35.24	802.367	226.667	35.24	158.394	231.667
35.26	795.604	200.741	35.26	157.368	281.667
35.28	803.858	193.333	35.28	158.243	303.333
35.3	844.233	165.185	35.3	161.236	285
35.32	888.133	140	35.32	167.19	268.333
35.34	862.483	129.63	35.34	176.894	318.333
35.36	757.708	145.185	35.36	190.493	273.333
35.38	633.004	132.592	35.38	205.198	276.667
35.4	525.104	127.408	35.4	216.379	288.333
35.42	442.825	114.815	35.42	223.138	290
35.44	383.761	102.222	35.44	235.052	325
35.46	341.74	122.222	35.46	259.145	301.667
35.48	310.944	90.3702	35.48	296.352	306.667
35.5	287.556	112.592	35.5	338.539	373.333
35.52	269.483	114.074	35.52	368.527	343.333
35.54	253.651	126.667	35.54	376.565	326.667
35.56	243.558	110.37	35.56	384.611	386.667
35.58	236.985	107.408	35.58	410.781	370
35.6	234.429	108.889	35.6	442.67	313.333
35.62	237.042	115.556	35.62	446.839	321.667
35.64	246.637	101.481	35.64	418.74	358.333
35.66	266.195	97.0369	35.66	392.022	365
35.68	293.415	121.481	35.68	388.151	320
35.7	322.815	114.074	35.7	402.048	365
35.72	337.474	128.148	35.72	406.152	356.667
35.74	328.613	118.519	35.74	386.831	380
35.76	315.012	130.37	35.76	364.344	346.667
35.78	315.247	130.37	35.78	352.368	330
35.8	337.95	151.852	35.8	350.786	385
35.82	386.654	140	35.82	365.037	366.667
35.84	460.929	141.481	35.84	395.216	330
35.86	549.2	137.037	35.86	421.148	321.667
35.88	620.079	146.667	35.88	416.806	353.333
35.9	621.004	136.296	35.9	388.19	333.333
35.92	549.55	125.185	35.92	362.853	326.667
35.94	456.754	136.296	35.94	354.26	320
35.96	374.832	126.667	35.96	353.473	353.333
35.98	312.415	123.704	35.98	343.944	330
36	268.444	116.296	36	330.398	295
36.02	238.134	119.259	36.02	326.839	336.667
36.04	216.845	113.333	36.04	339.68	365
36.06	201.427	120.741	36.06	371.488	428.333
36.08	190.166	98.5187	36.08	416.211	406.667
36.1	183.333	102.222	36.1	455.416	478.333
36.12	183.333	97.7778	36.12	469.277	528.333
36.14	183.333	94.8147	36.14	474.461	515
36.16	183.333	103.704	36.16	505.157	413.333
36.18	186.805	108.148	36.18	577.08	420
36.2	200.997	108.148	36.2	688.139	406.667
36.22	223.015	113.333	36.22	816.758	410
36.24	243.855	110.37	36.24	905.642	411.667
36.26	247.615	111.852	36.26	883.145	351.667
36.28	229.88	113.333	36.28	769.005	323.333
36.3	205.59	98.5187	36.3	638.17	265
36.32	185.624	113.333	36.32	527.709	300
36.34	183.333	105.185	36.34	441.22	251.667
36.36	183.333	106.667	36.36	374.475	220
36.38	183.333	115.556	36.38	324.884	253.333
36.4	183.333	111.852	36.4	288.396	286.667
36.42	183.333	101.481	36.42	261.779	238.333
36.44	183.333	102.963	36.44	242.724	246.667
36.46	183.333	98.5187	36.46	228.099	251.667
36.48	186.514	117.037	36.48	214.924	228.333
36.5	197.716	120.741	36.5	202.355	268.333
36.52	212.427	113.333	36.52	192.465	268.333
36.54	232.113	152.592	36.54	185.373	238.333
36.56	258.244	179.259	36.56	181.193	223.333
36.58	296.287	197.037	36.58	179.63	253.333
36.6	346.485	231.111	36.6	180.031	260
36.62	408.7	251.852	36.62	182.626	256.667
36.64	478.379	212.592	36.64	189.352	276.667
36.66	548.333	191.111	36.66	202.165	236.667
36.68	620.217	172.592	36.68	222.364	231.667
36.7	667.413	197.778	36.7	245.481	250
36.72	647.7	184.444	36.72	261.802	285
36.74	569.308	156.296	36.74	261.522	275
36.76	476.771	157.778	36.76	254.036	326.667
36.78	398.33	155.556	36.78	253.762	356.667
36.8	341.988	131.852	36.8	266.818	353.333
36.82	304.741	120.741	36.82	294.544	343.333
36.84	283.454	122.222	36.84	336.102	370
36.86	272.892	140.741	36.86	386.643	410
36.88	270.288	136.296	36.88	441.233	350
36.9	274.94	154.815	36.9	508.209	353.333
36.92	285.831	162.963	36.92	591.383	348.333
36.94	304.396	154.074	36.94	659.168	316.667
36.96	332.645	155.556	36.96	654.621	290
36.98	373.582	171.111	36.98	576.053	261.667
37	430.387	181.481	37	476.824	255
37.02	503.392	198.519	37.02	389.997	228.333
37.04	588.821	199.259	37.04	324.133	205
37.06	686.342	216.296	37.06	278.115	236.667
37.08	783.15	228.148	37.08	247.113	230
37.1	828.367	243.704	37.1	225.99	248.333
37.12	790.15	285.185	37.12	212.23	248.333
37.14	723.517	277.037	37.14	204.058	260
37.16	686.692	237.778	37.16	201.09	248.333
37.18	686.196	254.815	37.18	203.683	271.667
37.2	693.892	300.741	37.2	212.707	235
37.22	709.171	330.37	37.22	229.08	270
37.24	758.908	314.815	37.24	252.623	271.667
37.26	830.621	300.741	37.26	282.627	235
37.28	856.629	277.037	37.28	323.457	243.333
37.3	787.183	271.111	37.3	376.896	261.667
37.32	666.896	248.148	37.32	429.387	271.667
37.34	550.796	205.926	37.34	445.572	265
37.36	459.058	167.408	37.36	408.392	238.333
37.38	393.792	174.074	37.38	347.747	236.667
37.4	352.024	151.852	37.4	292.139	221.667
37.42	328.289	117.037	37.42	251.498	231.667
37.44	317.962	136.296	37.44	226.769	260
37.46	314.183	126.667	37.46	215.004	216.667
37.48	303.074	105.185	37.48	209.516	218.333
37.5	282.16	109.63	37.5	202.402	251.667
37.52	263.063	114.815	37.52	193.134	246.667
37.54	246.956	126.667	37.54	186.285	216.667
37.56	236.714	92.5924	37.56	184.034	266.667
37.58	231.477	106.667	37.58	186.305	253.333
37.6	230.243	109.63	37.6	194.245	241.667
37.62	232.389	125.926	37.62	207.938	258.333
37.64	237.755	91.1111	37.64	228.933	255
37.66	246.575	113.333	37.66	259.094	326.667
37.68	259.462	115.556	37.68	298.463	270
37.7	278.413	140	37.7	341.361	291.667
37.72	303.326	148.889	37.72	375.255	263.333
37.74	338.02	171.852	37.74	403.52	290
37.76	386.692	228.148	37.76	434.18	325
37.78	454.075	280.741	37.78	461.298	325
37.8	544.933	326.667	37.8	484.526	323.333
37.82	656.554	287.408	37.82	497.052	346.667
37.84	762.858	253.333	37.84	489.577	331.667
37.86	802.883	248.148	37.86	481.156	373.333
37.88	745.629	266.667	37.88	474.942	306.667
37.9	647.792	236.296	37.9	455.913	316.667
37.92	567.583	216.296	37.92	437.265	318.333
37.94	530.8	186.667	37.94	434.805	346.667
37.96	545.175	164.444	37.96	434.223	376.667
37.98	604.067	140.741	37.98	414.219	345
38	683.496	136.296	38	383.263	411.667
38.02	730.808	137.778	38.02	363.077	398.333
38.04	695.467	118.519	38.04	368.342	390
38.06	604.663	98.5187	38.06	403.517	323.333
38.08	512.117	109.63	38.08	466.063	305
38.1	441.717	110.37	38.1	541.652	361.667
38.12	398.678	123.704	38.12	592.868	276.667
38.14	382.082	108.148	38.14	575.588	281.667
38.16	390.095	111.111	38.16	505.768	326.667
38.18	423.558	118.519	38.18	431.031	276.667
38.2	481.887	125.926	38.2	375.654	280
38.22	556.35	132.592	38.22	346.58	281.667
38.24	619.054	125.926	38.24	342.368	355
38.26	630.987	137.778	38.26	355.205	376.667
38.28	596.504	152.592	38.28	369.821	428.333
38.3	563.812	143.704	38.3	374.644	426.667
38.32	565.133	163.704	38.32	380.328	390
38.34	590.604	140	38.34	406.452	380
38.36	591.967	147.408	38.36	462.183	353.333
38.38	538.925	137.037	38.38	543.91	355
38.4	461.517	136.296	38.4	630.663	336.667
38.42	391.649	139.259	38.42	677.485	353.333
38.44	339.974	115.556	38.44	653.38	290
38.46	306.65	112.592	38.46	586.531	266.667
38.48	286.634	104.444	38.48	507.981	316.667
38.5	272.408	117.037	38.5	433.202	268.333
38.52	260.164	113.333	38.52	375.908	271.667
38.54	250.395	102.963	38.54	341.776	293.333
38.56	240.605	100.741	38.56	331.289	288.333
38.58	234.26	102.222	38.58	342.849	328.333
38.6	231.248	117.037	38.6	372.534	320
38.62	231.505	115.556	38.62	408.421	398.333
38.64	234.653	101.481	38.64	429.188	398.333
38.66	240.407	109.63	38.66	434.398	395
38.68	248.333	111.111	38.68	451.36	366.667
38.7	259.341	104.444	38.7	490.49	370
38.72	273.358	115.556	38.72	532.334	325
38.74	289.863	104.444	38.74	533.949	350
38.76	311.967	111.111	38.76	479.966	298.333
38.78	339.953	122.222	38.78	405.853	300
38.8	376.333	134.074	38.8	339.784	255
38.82	425.2	158.519	38.82	290.698	311.667
38.84	492.012	174.815	38.84	258.047	261.667
38.86	581.9	171.111	38.86	238.409	340
38.88	696.038	174.815	38.88	228.474	306.667
38.9	822.9	179.259	38.9	226.393	365
38.92	931.525	187.408	38.92	232.37	366.667
38.94	1017.41	197.037	38.94	248.257	366.667
38.96	1117.83	187.408	38.96	276.956	313.333
38.98	1204.52	170.37	38.98	320.227	371.667
39	1180.24	151.852	39	375.674	345
39.02	1038.58	160	39.02	433.115	313.333
39.04	871.379	141.481	39.04	469.683	295
39.06	737.083	148.148	39.06	465.043	260
39.08	656.596	156.296	39.08	428.113	238.333
39.1	635.767	138.519	39.1	386.942	231.667
39.12	669.825	125.926	39.12	356.769	235
39.14	739.312	137.037	39.14	332.426	235
39.16	796.029	128.148	39.16	310.031	220
39.18	775.392	134.815	39.18	285.129	200
39.2	683.233	115.556	39.2	255.885	226.667
39.22	579.192	113.333	39.22	230.05	248.333
39.24	496.142	110.37	39.24	211.88	233.333
39.26	442.292	88.8889	39.26	201.255	271.667
39.28	408.734	102.963	39.28	196.882	226.667
39.3	375.869	89.6298	39.3	198.086	276.667
39.32	336.846	98.5187	39.32	203.998	256.667
39.34	301.577	114.074	39.34	214.677	296.667
39.36	274.079	98.5187	39.36	232.054	316.667
39.38	254.989	86.6667	39.38	258.672	283.333
39.4	243.415	71.852	39.4	298.505	303.333
39.42	236.904	97.0369	39.42	354.685	290
39.44	229.774	104.444	39.44	426.556	305
39.46	217.398	82.2222	39.46	501.979	298.333
39.48	204.753	99.2591	39.48	546.364	350
39.5	191.192	111.852	39.5	528.128	351.667
39.52	183.333	101.481	39.52	474.776	330
39.54	183.333	94.8147	39.54	432.348	306.667
39.56	183.333	94.0742	39.56	424.424	293.333
39.58	183.333	112.592	39.58	457.116	320
39.6	183.333	108.889	39.6	522.242	290
39.62	183.333	99.2591	39.62	596.128	278.333
39.64	183.333	114.815	39.64	637.101	260
39.66	183.333	111.111	39.66	620.731	331.667
39.68	183.333	105.926	39.68	564.395	265
39.7	183.333	117.778	39.7	491.264	248.333
39.72	183.333	94.0742	39.72	413.637	243.333
39.74	183.333	113.333	39.74	345.738	233.333
39.76	183.333	88.8889	39.76	294.155	223.333
39.78	183.333	96.2964	39.78	257.777	240
39.8	183.333	108.148	39.8	233.476	288.333
39.82	183.333	91.852	39.82	218.446	253.333
39.84	183.333	94.0742	39.84	211.225	270
39.86	184.325	98.5187	39.86	211.411	253.333
39.88	197.763	111.111	39.88	218.494	223.333
39.9	217.441	122.222	39.9	230.808	236.667
39.92	246.386	127.408	39.92	251.944	251.667
39.94	287.202	137.778	39.94	281.09	268.333
39.96	339.602	131.111	39.96	307.585	250
39.98	397.754	145.926	39.98	316.674	215
40	441.113	108.148	40	304.932	236.667
40.02	437.413	121.481	40.02	274.297	261.667
40.04	391.871	126.667	40.04	238.057	261.667
40.06	339.887	132.592	40.06	209.052	210
40.08	299.223	114.815	40.08	191.388	260
40.1	271.195	115.556	40.1	185.644	278.333
40.12	252.164	118.519	40.12	190.257	200
40.14	240.979	117.778	40.14	201.692	208.333
40.16	236.644	100.741	40.16	210.059	213.333
40.18	237.799	114.074	40.18	205.012	205
40.2	244.035	141.481	40.2	191.613	258.333
40.22	253.616	126.667	40.22	180.043	268.333
40.24	267.063	140.741	40.24	176.495	206.667
40.26	284.728	136.296	40.26	181.591	225
40.28	307.445	161.481	40.28	195.271	271.667
40.3	336.752	167.408	40.3	216.863	240
40.32	375.315	186.667	40.32	244.375	258.333
40.34	427.492	196.296	40.34	272.729	236.667
40.36	499.533	217.037	40.36	297.668	246.667
40.38	597.667	226.667	40.38	325.783	235
40.4	724.092	231.111	40.4	363.08	248.333
40.42	870.038	243.704	40.42	404.183	240
40.44	1019.55	209.63	40.44	447.119	251.667
40.46	1118.34	189.63	40.46	487.156	273.333
40.48	1083.63	185.185	40.48	491.384	306.667
40.5	941.85	179.259	40.5	445.945	258.333
40.52	783.688	194.815	40.52	386.152	280
40.54	656.546	168.148	40.54	342.979	301.667
40.56	573.733	174.074	40.56	326.762	278.333
40.58	536.737	144.444	40.58	329.992	226.667
40.6	544.229	158.519	40.6	327.067	266.667
40.62	593.404	142.963	40.62	301.089	235
40.64	674.521	142.963	40.64	265.195	266.667
40.66	756.317	174.815	40.66	231.875	191.667
40.68	777.425	144.444	40.68	202.371	268.333
40.7	710.746	134.074	40.7	178.034	191.667
40.72	608.542	128.148	40.72	160.315	233.333
40.74	517.483	151.111	40.74	147.851	208.333
40.76	453.042	123.704	40.76	143	246.667
40.78	416.631	145.926	40.78	143	211.667
40.8	405.035	192.592	40.8	143	261.667
40.82	416.328	182.222	40.82	143	236.667
40.84	452.85	167.408	40.84	143	225
40.86	519.671	170.37	40.86	148.374	218.333
40.88	619.087	154.074	40.88	163.374	286.667
40.9	742.733	165.926	40.9	182.682	330
40.92	855.225	171.852	40.92	205.58	376.667
40.94	883.292	160	40.94	232.187	460
40.96	799.188	128.889	40.96	256.289	541.667
40.98	668.388	129.63	40.98	261.114	476.667
41	546.279	121.481	41	247.346	450
41.02	450.679	99.2591	41.02	235.796	381.667
41.04	382.805	102.963	41.04	239.916	393.333
41.06	337.109	105.185	41.06	257.211	396.667
41.08	307.91	96.2964	41.08	268.979	323.333
41.1	291.537	103.704	41.1	254.406	330
41.12	285.673	105.185	41.12	221.35	301.667
41.14	285.15	90.3702	41.14	187.05	236.667
41.16	278.3	97.7778	41.16	160.049	216.667
41.18	259.542	83.7036	41.18	143	241.667
41.2	237.678	104.444	41.2	143	250
41.22	219.814	98.5187	41.22	143	250
41.24	207.472	100	41.24	143	195
41.26	200.036	111.852	41.26	143	215
41.28	196.516	94.0742	41.28	143	233.333
41.3	196.466	112.592	41.3	143	251.667
41.32	199.227	85.1853	41.32	143	191.667
41.34	205.27	102.963	41.34	143	273.333
41.36	215.345	114.815	41.36	143.595	246.667
41.38	231.398	103.704	41.38	158.788	228.333
41.4	255.4	115.556	41.4	179.338	270
41.42	291.696	122.963	41.42	205.546	241.667
41.44	343.785	119.259	41.44	238.621	241.667
41.46	411.428	126.667	41.46	281.05	255
41.48	484.421	132.592	41.48	327.216	241.667
41.5	531.288	126.667	41.5	355.745	281.667
41.52	520.121	160.741	41.52	348.608	288.333
41.54	474.762	163.704	41.54	324.201	291.667
41.56	442.983	154.074	41.56	307.245	293.333
41.58	448.371	171.111	41.58	299.491	256.667
41.6	491.512	149.63	41.6	296.788	301.667
41.62	549.521	156.296	41.62	304.807	221.667
41.64	573.671	159.259	41.64	320.408	270
41.66	530.629	137.037	41.66	335.127	290
41.68	451.329	144.444	41.68	352.719	250
41.7	374.217	129.63	41.7	367.406	235
41.72	313.681	118.519	41.72	361.485	226.667
41.74	271.848	111.111	41.74	330.558	263.333
41.76	246.604	100	41.76	290.285	235
41.78	235.419	95.5556	41.78	258.837	201.667
41.8	236.937	102.963	41.8	239.095	178.333
41.82	249.104	102.963	41.82	220.94	203.333
41.84	264.132	97.7778	41.84	199.272	203.333
41.86	264.248	104.444	41.86	179.641	218.333
41.88	243.002	94.8147	41.88	165.606	236.667
41.9	214.276	99.2591	41.9	157.363	206.667
41.92	189.685	100.741	41.92	153.884	198.333
41.94	183.333	103.704	41.94	154.597	226.667
41.96	183.333	96.2964	41.96	161.586	215
41.98	183.333	88.148	41.98	175.22	278.333
42	183.333	99.2591	42	196.136	230
42.02	183.333	97.7778	42.02	222.94	251.667
42.04	183.333	83.7036	42.04	248.413	255
42.06	183.333	101.481	42.06	263.085	231.667
42.08	183.333	100.741	42.08	274.248	271.667
42.1	183.333	114.815	42.1	297.315	231.667
42.12	186.828	112.592	42.12	333.067	233.333
42.14	212.095	104.444	42.14	367.734	235
42.16	247.973	105.185	42.16	381.794	276.667
42.18	288.395	112.592	42.18	360.704	266.667
42.2	318.073	113.333	42.2	320.187	250
42.22	318.146	97.7778	42.22	286.634	251.667
42.24	294.692	116.296	42.24	273.457	328.333
42.26	272.404	105.926	42.26	284.795	318.333
42.28	267.392	125.185	42.28	318.418	243.333
42.3	284.491	98.5187	42.3	364.78	281.667
42.32	320.392	107.408	42.32	401.583	281.667
42.34	362.293	115.556	42.34	405.954	283.333
42.36	383.976	114.074	42.36	389.054	270
42.38	370.569	99.2591	42.38	368.846	296.667
42.4	346.439	94.0742	42.4	355.433	193.333
42.42	342.352	102.222	42.42	351.806	281.667
42.44	365.27	92.5924	42.44	338.76	255
42.46	402.499	114.074	42.46	302.9	253.333
42.48	420.354	98.5187	42.48	259.363	233.333
42.5	392.742	108.889	42.5	222.115	203.333
42.52	339.459	78.5187	42.52	195.045	208.333
42.54	288.442	116.296	42.54	177.999	178.333
42.56	250.624	85.9258	42.56	167.875	236.667
42.58	226.752	92.5924	42.58	163.595	188.333
42.6	213.915	113.333	42.6	164.031	303.333
42.62	209.084	99.2591	42.62	169.125	268.333
42.64	211.072	111.111	42.64	179.758	255
42.66	220.682	124.444	42.66	198.024	293.333
42.68	239.247	112.592	42.68	227.212	273.333
42.7	269.141	140	42.7	270.525	220
42.72	312.474	145.185	42.72	328.429	225
42.74	367.923	143.704	42.74	394.043	255
42.76	424.95	162.222	42.76	443.111	268.333
42.78	466.892	154.815	42.78	439.026	228.333
42.8	495.7	146.667	42.8	385.213	238.333
42.82	508.821	134.815	42.82	318.877	220
42.84	481.971	144.444	42.84	261.366	226.667
42.86	427.354	161.481	42.86	218.098	203.333
42.88	378.743	164.444	42.88	188.029	210
42.9	353.563	192.592	42.9	167.79	200
42.92	356.863	213.333	42.92	154.068	191.667
42.94	385.842	222.222	42.94	144.71	196.667
42.96	429.292	174.074	42.96	143	196.667
42.98	475.675	174.815	42.98	143	230
43	527.396	134.815	43	143	191.667
43.02	567.975	142.963	43.02	143	218.333
43.04	554.221	162.963	43.04	143	221.667
43.06	486.633	162.963	43.06	145.029	243.333
43.08	407.299	134.815	43.08	155.828	246.667
43.1	340.42	97.0369	43.1	172.409	251.667
43.12	292.985	102.222	43.12	197.74	226.667
43.14	263.67	109.63	43.14	234.273	230
43.16	249.141	100	43.16	282.328	253.333
43.18	246.401	97.0369	43.18	337.633	220
43.2	253.047	110.37	43.2	382.213	220
43.22	266.696	107.408	43.22	384.621	241.667
43.24	289.377	105.185	43.24	342.358	246.667
43.26	326.341	109.63	43.26	286.819	213.333
43.28	375.08	118.519	43.28	238.505	248.333
43.3	416.382	100.741	43.3	203.087	238.333
43.32	418.167	106.667	43.32	180.234	216.667
43.34	379.365	121.481	43.34	167.264	213.333
43.36	334.077	119.259	43.36	161.828	233.333
43.38	300.03	121.481	43.38	162.969	230
43.4	284.835	134.815	43.4	171.589	208.333
43.42	289.549	122.222	43.42	187.359	226.667
43.44	314.921	134.815	43.44	210.229	261.667
43.46	362.644	146.667	43.46	235.054	261.667
43.48	432.658	124.444	43.48	251.103	263.333
43.5	517.417	146.667	43.5	251.546	245
43.52	589.413	126.667	43.52	246.135	236.667
43.54	598.987	135.556	43.54	250.483	266.667
43.56	537.942	120	43.56	268.088	260
43.58	454.958	141.481	43.58	288.8	220
43.6	385.741	119.259	43.6	299.069	248.333
43.62	343.46	121.481	43.62	292.999	241.667
43.64	331.275	123.704	43.64	275.434	253.333
43.66	344.763	111.852	43.66	260.551	275
43.68	368.065	102.963	43.68	257.396	291.667
43.7	372.307	122.222	43.7	271.436	268.333
43.72	341.929	102.222	43.72	305.375	238.333
43.74	296.392	105.926	43.74	360.74	270
43.76	255.268	97.7778	43.76	435.783	240
43.78	224.805	97.0369	43.78	518.941	243.333
43.8	204.886	85.9258	43.8	576.833	270
43.82	193	96.2964	43.82	571.785	245
43.84	187.52	88.8889	43.84	514.881	255
43.86	187.041	88.148	43.86	441.135	265
43.88	191.337	101.481	43.88	376.048	253.333
43.9	201.487	113.333	43.9	334.084	253.333
43.92	219.914	102.222	43.92	321.108	231.667
43.94	247.581	97.7778	43.94	337.087	288.333
43.96	286.358	110.37	43.96	376.334	215
43.98	331.659	121.481	43.98	422.536	201.667
44	368.781	114.815	44	443.271	226.667
44.02	385.347	105.926	44.02	416.068	211.667
44.04	395.894	97.7778	44.04	359.219	236.667
44.06	409.587	94.0742	44.06	301.568	240
44.08	416.455	117.778	44.08	256.865	190
44.1	423.896	100	44.1	228.581	181.667
44.12	437.321	93.3333	44.12	215.979	228.333
44.14	434.05	91.852	44.14	215.73	221.667
44.16	398.976	107.408	44.16	220.9	221.667
44.18	344.315	101.481	44.18	224.747	206.667
44.2	290.683	96.2964	44.2	225.425	206.667
44.22	248.243	91.1111	44.22	217.964	186.667
44.24	220.037	114.074	44.24	201.155	240
44.26	199.993	98.5187	44.26	178.735	215
44.28	187.118	97.0369	44.28	157.773	163.333
44.3	183.333	100.741	44.3	143	195
44.32	183.333	87.4076	44.32	143	248.333
44.34	183.333	80.7409	44.34	143	183.333
44.36	183.333	85.1853	44.36	143	216.667
44.38	183.333	90.3702	44.38	143	220
44.4	183.333	80.7409	44.4	143	235
44.42	183.333	85.9258	44.42	143	233.333
44.44	187.84	86.6667	44.44	143	198.333
44.46	199.301	92.5924	44.46	143	211.667
44.48	215.5	124.444	44.48	143	223.333
44.5	236.966	109.63	44.5	143	226.667
44.52	260.97	110.37	44.52	143	188.333
44.54	282.327	111.852	44.54	143	243.333
44.56	295.967	124.444	44.56	143	241.667
44.58	299.968	112.592	44.58	143	176.667
44.6	299.283	106.667	44.6	143	195
44.62	304.71	130.37	44.62	143.332	195
44.64	321.307	118.519	44.64	157.131	221.667
44.66	350.013	115.556	44.66	175.92	235
44.68	390.928	126.667	44.68	200.399	213.333
44.7	443.867	148.889	44.7	228.76	253.333
44.72	510.983	148.889	44.72	254.853	293.333
44.74	602.921	164.444	44.74	272.268	300
44.76	728.413	150.37	44.76	291.282	346.667
44.78	878.75	157.778	44.78	326.157	290
44.8	1024.24	159.259	44.8	378.957	291.667
44.82	1118.41	146.667	44.82	442.361	336.667
44.84	1092.79	120.741	44.84	499.941	311.667
44.86	952.95	145.185	44.86	514.953	276.667
44.88	784.271	134.815	44.88	474.126	310
44.9	638.163	111.852	44.9	415.873	313.333
44.92	527.846	115.556	44.92	371.781	301.667
[truncated: 254 more rows]

[truncated: 16 more sheets: Fig S4, Fig S6, Fig S7, Fig S8, Fig S10, Fig S13, Fig S14, Fig S15, Fig S16 18 19, Fig S17, Fig S20, Fig S21, Fig S22, Fig S23, Fig S24, Fig S25]
